# Supplementary material for: Identification of a novel cellular senescence-related signature for the prediction of prognosis and immunotherapy response in colon cancer
Source: Front Genet. 2022 Aug 4;13:961554. doi: 10.3389/fgene.2022.961554 (PMC9386482; doi:10.3389/fgene.2022.961554)
Supplement: Supplementary file 1 [file Datasheet1.zip]

Archive with 10 entries (10 files):
- Supplementary materials/Supplementary Figure S1.tif
- Supplementary materials/Supplementary Figure S2.tif
- Supplementary materials/Supplementary Figure S3.tif
- Supplementary materials/Supplementary Figure S4.tif
- Supplementary materials/Supplementary Figure S5.tif
- Supplementary materials/Supplementary Figure S6.tif
- Supplementary materials/Supplementary Table 1.xls
- Supplementary materials/Supplementary Table 2.xls
- Supplementary materials/Supplementary Table 3.xls
- Supplementary materials/Supplementary Table 4.xls
