# Supplementary material for: Identification of a novel cellular senescence-related signature for the prediction of prognosis and immunotherapy response in colon cancer
Source: Front Genet. 2022 Aug 4;13:961554. doi: 10.3389/fgene.2022.961554 (PMC9386482; doi:10.3389/fgene.2022.961554)
Supplement: Supplementary file 1 [file Datasheet1.zip › Supplementary materials/Supplementary Table 2.xls]

TSPAN6
ASPHD2
QPRT
VAV3
ENO2
DUSP4
HPSE
TFAP2A
MAP3K6
PRR15
TNNT1
USP18
CBR3
SPHK1
SEMA5A
A1CF
NR1I2
ACE2
SLC15A3
GAS2L1
GNLY
SLAMF8
RPS6KA6
ULBP2
CRELD2
PGAM1
TRNP1
POFUT1
CXCL14
CHMP4B
TNNC2
IHH
NCF2
RBP2
SLC39A5
TP53RK
FBXL16
RNF43
RNF19B
AXIN2
CCL18
CLEC5A
SPP1
TNFSF9
COMMD7
UBE2L6
ALKBH5
CELP
LMF2
CXCL16
BAG3
PRAP1
FCER1G
NRP1
ITGB2
PKM
C12orf57
LCP2
C5AR1
NFATC1
STK38
ITGAX
TINAG
CTTNBP2
PML
ITGAM
FITM2
IYD
PLAGL2
NEK3
GGH
BCL2A1
OSER1
GRM8
PTAFR
ZSWIM3
PPP1R14C
GPR143
PLA2G12B
RAB32
FOXD1
CTSL
ARNTL2
LAG3
ISG20
HUNK
TREM1
CYP2B6
GMEB1
P4HB
PLEK
SLC19A3
LOXL1-AS1
WDR54
PHYH
FCGR2A
BCL6
NUCB2
TMEM45A
POLR2A
LPIN1
CD109
FGR
CREB3L1
HK3
POU5F1B
SECTM1
FECH
ACOT8
DUSP7
LPCAT1
LILRB4
LINC01003
DPM1
TAF4
GPR84
NAALADL2
HAVCR2
FUT11
KDELR3
TMEM107
DYNLRB1
LILRB2
S100A16
ERGIC3
OSR2
CHN2
PILRA
LAPTM5
CD163
ZMYND8
HSPA5
OSCAR
IRF1
AIF1L
DOK3
DUSP16
IRF7
PPP1R18
NRGN
ENGASE
CD86
GPR160
RSPH1
PPIB
PXMP4
ASCL2
ARFGEF2
PIAS3
ZMYND15
OXCT1
UQCC1
HCK
CTDNEP1
SPATA2
FUT8
TFCP2L1
CALR
ACSL5
SLC1A3
CD14
RNLS
TRPV2
CRIP1
CTSB
MMP9
AMT
PROSER2
DAPK2
LRP10
MAFB
CFTR
PLXND1
CEBPA
VAPB
DDB2
ADAMTS2
PFKFB4
CHST11
ZSWIM1
DOCK8
SHROOM2
TAP1
PLCB4
TNFAIP6
C1orf162
GID8
SATB2
ROMO1
MOGAT3
CYB5D2
BCAT1
KRT7
CD84
TMPRSS3
ARID3A
PRRX1
GPNMB
PRDX5
AQP9
MAP2K1
TNFSF13B
SLA
DPYD
CPNE1
MICB
HSD3B7
CRCP
LCK
ISX
ERP27
APOE
CHST6
THEMIS2
CD53
HIF1A
TYROBP
MBD1
TGFB1
PTPRD
NKX3-1
FCGR1B
TRIM47
COQ10A
LAIR1
ZCCHC2
TREM2
NUBPL
IFI16
NLRC5
GAS1
AFAP1L2
SHMT2
TTC7A
CIITA
EIF6
BCL11A
NOL4L
TCF7
TRIM69
SATB2-AS1
SSR3
CCR1
FYN
C3AR1
GZMA
FCGR2B
CD55
FPR1
GYG2
TNFRSF18
MAP1LC3A
GFPT2
PIK3R5
CD300LF
SLC26A2
FPR3
GNAI2
ATP9B
TM9SF4
CENPM
NFS1
HYOU1
TSPAN4
IMMP2L
KCTD1
ADAM12
NEURL2
TXLNA
NUDT7
KCNN2
TLR8
P2RX7
STX11
SLC26A3
PMEPA1
AFAP1-AS1
PIGU
KPNA6
APOL6
REEP4
TK1
LRRC36
IFNG
ITGA5
SLC25A37
ENPP3
PMP22
MEIS2
ARSJ
CYTH4
PFN1
CCDC88A
ITPRIP
PHF23
TRIM16
RNF114
AMACR
SLC35C2
SNAI3
DHX58
SKA1
C1QB
CHST15
PDGFRL
DOK2
IKBIP
OAS3
C18orf25
GPSM2
CLEC4E
ACSL6
C1QA
HLA-DPB1
HCLS1
LINC01094
ODF3B
NELFCD
SPI1
MGAT1
MSN
PNMA1
FCGR3B
CHSY1
SEC61A1
UAP1L1
PDRG1
FAP
DACH1
TLR2
AVPR1A
CLDN18
DPEP1
CALHM2
ARHGAP9
MRAS
CEP85L
DUSP18
PLEKHO1
STC1
TCIRG1
RNF125
CSF3R
SLC2A3
CYBB
PPM1M
HS3ST3B1
UPP1
LILRB1
MYO1G
COL15A1
EPOR
MPP1
PSMA7
COL5A3
ACSF2
TNFSF13
PBX1
STRN3
TRPM6
F12
ANXA2
LAMB2
RPRD1B
PCTP
MCMDC2
OLR1
AREG
SLC13A3
VSIG4
POSTN
TFF2
ACOX1
SLC9A7
GPR68
VPS18
S100A8
SHANK2
ALOX5AP
DBN1
LYSMD2
RELT
ANXA10
SIGLEC1
SLC4A11
BAK1
SZRD1
RMDN2
CLEC7A
CCR5
EMP3
SLC25A48
C1QC
FDXR
EMC9
SH2B3
SLC31A2
DSE
MSR1
ITGAL
APBB1IP
ZNF704
WFDC21P
EIF2S2
RAB31
SRGN
ALPK2
LOX
SOX8
JADE1
CYP4F2
NSD1
RPA1
AGTRAP
QSOX1
MARCO
PHOSPHO2
CLEC2B
PLEKHO2
TIMP1
SLC30A2
MOCS3
MTG2
LILRA6
DRAM1
MNDA
SPRYD7
MTFP1
LHFPL2
EVL
COL1A1
NLRP3
AKT1
MUC20
FASLG
TAP2
TXNL4A
CD24
DIO3OS
TTI1
PPFIBP1
DOCK2
ELF1
FABP6
CTPS2
HENMT1
CHAF1B
SRGAP2C
RPL36AL
BGN
MYO1F
AVL9
PIK3CD
UCHL3
HECW2
TMEM63C
AQP3
CRK
PALLD
RPARP-AS1
FAM228B
CTHRC1
TMED10
GMDS
TWSG1
IL10RA
ARHGAP30
FER1L4
SAYSD1
COL6A1
RASSF5
MFSD12
SLC1A7
MS4A4A
PLBD2
TACC3
FMNL1
TANC2
CCNO
RGS16
ADARB1
PDCD1LG2
DHX35
SERPINB5
RNF144A
ZNF469
ST6GALNAC2
ELOVL3
CCDC92
ZNF683
ADM
CSF1R
DENND6B
NXN
LILRB3
DMD
RCC1
LSM8
PTGER2
LSP1
PHACTR2
SRI
PSMB9
FCGR2C
YWHAH
COQ4
IGSF6
ANXA1
TGFBR2
SEC16A
IL15
IRX3
CEACAM5
C1orf216
RAD51
GPX8
NCOA3
MT1E
NCF1
GCH1
CDC45
ORC1
RAE1
SELPLG
ACOT7
TMEM252
THUMPD3-AS1
FEN1
DNAJC5
PGRMC1
C1QBP
ASS1
CYTIP
SERPINB8
CKAP4
EVI2B
TIAM1
B9D1
CLEC12A
TPI1
CDCA8
SERPINA6
TMSB10
SNX21
MRC1
PARVG
SAMHD1
CMKLR1
SAMSN1
ITGB7
HOXB2
COL10A1
FAM167B
BEND7
UBL3
VNN1
SCARF1
MYO5A
CDC20
ASPH
LILRA2
HSD11B1
KLHL31
RAB8B
LOXL1
MAPK12
PLA2G7
NQO2
POLG
ESAM
SIGLEC7
BDH2
CSF1
SLFN5
GMEB2
NOTUM
SERPING1
CTSV
SRRM1
CHAC2
SPACA3
GRHL1
STX5
ADAP2
PTPN14
C1orf105
OLFML2B
OSR1
SRPX2
APOC1
PLA2G4A
CYP39A1
SP110
CD72
KLF7
PIK3R3
SLC7A7
MIB2
PRKAR2A
CDKN2C
ROR1
PUSL1
RALBP1
FANCG
ZFP28
MAP7D1
CASK
SOCS3
CHAF1A
SPOCK1
DOCK4
ARSI
PLD3
NAGK
IL6
TLR1
ARL4C
PAAF1
RGS5
USP48
NID2
ECHS1
CSF2RB
SULF1
FANCA
KCNJ15
MITF
PLAU
TYMSOS
ACRBP
FAM20A
ZNF511
LCP1
FHOD3
TRIM22
CYP1B1
PXDN
ANXA5
DAB2
SLC2A12
HES4
RHOH
CCDC85C
SERPINE1
PAPSS1
GLIPR2
CD37
COL5A2
RLN2
CEP85
FERMT3
PBLD
MRPS2
SUCNR1
IQGAP3
LRRC25
TGFB3
ACP5
SERPINE2
GPR176
FANCE
PARP1
SF3A1
VEPH1
PDGFD
NFATC2
GCAT
ZC3H13
PRC1
PDE4B
GNS
SEC14L1
SLC37A1
HAUS8
NNMT
DCBLD1
OCRL
DEGS1
VAMP5
SLC38A4
KCTD12
FAS
COL6A2
VEGFC
ACTN1
TNFRSF11A
TAGAP
COL6A3
BMS1
ATP10D
COL7A1
HERPUD2
RAB7B
SIRPB2
FKBP2
CD93
MCEMP1
CD4
SYTL3
MOSPD1
HS3ST3A1
TNC
GNB4
KIFC3
CHD3
MEST
AEBP1
RPS6KA3
UBA2
RASGRP3
KLHL3
MCAT
HEG1
COL1A2
INHBA
RAB42
GGT5
TMEM64
WIPF1
PCCB
LARP6
PHACTR3
ABLIM3
PRDM16
SLFN11
RRM2
LGALS1
SLC25A43
CHST3
COL11A1
GOT1
PLXDC2
CLEC4A
F7
FSTL3
CD276
SFMBT2
CYP2W1
SH2D3C
PDE3A
ANGPTL2
CYP27A1
NOC2L
BUB3
BASP1
POLR3D
KCNK6
NOTCH2
SALL4
PDLIM7
KCNE4
MMP14
MCM2
FOSL1
PTPRC
DEGS2
CEP97
C4orf3
ITGAE
RB1CC1
HOGA1
SPOCD1
C1orf54
CCNF
PRR16
SELL
ASRGL1
PSRC1
FRMD6
NCKAP1L
AURKB
PECAM1
ALYREF
RBP1
E2F2
KLHL6
COL5A1
VASH1
TIMP2
LAMP2
CHST1
GET4
FANCD2
ATP8B2
OSMR
LOXL2
COL3A1
SOGA1
AFG3L2
IKZF1
PCMTD1
RTN4
TLR6
VIM
GSR
CD52
TOE1
TCEAL1
LMCD1
SFRP2
ENG
LY96
SASH3
ERMN
AK2
PDLIM5
AGK
BCAR1
N4BP2L2
CA11
ARHGAP25
CH25H
TIE1
P2RY6
PLXNC1
MAGED2
CYB5R3
ZNF423
HHEX
DTL
LPCAT4
SIGLEC5
ZNF570
GZMK
CTIF
PDE4DIP
C5orf46
LAT2
ELMO2
EDN1
HS3ST2
FTCDNL1
GIMAP4
FAM81A
RGS2
DNM3
FOXF2
NR1D2
USP43
GPR65
LST1
AIF1
SFN
PSMG3
CPE
EHD2
CHN1
DYRK3
APOLD1
UBE2S
NOX4
MCM10
FFAR4
THBS2
PBK
COLEC12
EXO1
TFEC
MMP19
CDT1
CSRP2
CLN6
PCDH18
LIX1L
TUBG1
CERCAM
CYTL1
IGF2BP3
AKAP11
PPP1R16B
RSU1
STK10
TNFSF14
ARHGAP22
SRGAP2
MYADM
RASA3
CALU
CUX1
FRZB
PDPN
CD33
TMEM170B
EMC6
COL13A1
EDNRB
CCL2
KIF2C
SSH1
ARMC9
RAD54L
ADAMTS12
MS4A7
ETV1
ASF1B
STEAP4
C2CD4A
LETM1
TRIM14
MPRIP
MARCKS
SLC2A6
TUBB4B
ARHGAP31
GSTZ1
LAYN
KIF20A
RAB11FIP2
ST6GALNAC5
SYNE1
KLF9
NKX2-3
CYSTM1
GPR4
GMFG
BNIP1
SMAD7
TUBB6
DHFR
SHANK3
GINS3
SLC6A6
CSGALNACT2
PANX1
FAM20C
PARD6G
DOCK10
NUAK1
MXRA5
STIL
AIDA
WRAP73
DNAJC5B
DHRS13
YPEL5
B3GNT9
KNSTRN
KBTBD2
ARHGEF39
JAK3
EVI2A
GNPNAT1
ARHGAP24
PIP5K1C
ZBTB46
G0S2
GIT2
MCM6
SORBS1
SPARC
CDK14
EPHA10
KMO
DNAJC11
TES
HVCN1
LOXL3
LONP1
AHNAK2
NXPE3
JARID2
CR1
NFAM1
COL12A1
SERPINH1
DYSF
IVD
RPS6KA2
MX2
RASSF4
NCLN
OIP5
KCND3
PDE5A
ETS1
SRPX
HECA
ARHGAP29
PSAP
GLIS3
TMEM140
OAZ2
ITGA9
TAC1
BRI3BP
LRRC59
RTN2
FXN
PCOLCE
DEPDC1
NLRC4
CC2D2A
ATAD3A
HSPBAP1
PTTG1
TWIST1
CHI3L1
PSMB2
ARMCX4
PHB2
HOPX
TMEM201
CASS4
ZNF853
MRC2
ATP6AP2
ECI1
FTL
SPATA5L1
CAV2
FLNC
TXNDC15
NCAPH2
CERK
PPIF
FLI1
MYOF
FHL3
IFFO1
WAS
TENM3
BBS10
CASC15
NUSAP1
NFASC
GPR137B
ALDH1L1
BTN2A2
CENPO
ZBTB47
TRAF3IP3
UBAC1
TRAC
ZFYVE1
PCDH17
NFIL3
ZSCAN18
VWF
ST3GAL6
UGT8
COL18A1
CHCHD10
RGS19
MRPS27
PKIG
TMOD1
SIGLEC10
CDH11
SNRPA
ZWINT
XRCC3
FLT3LG
PAPPA
IL10
ITK
HMOX1
CD28
MAP6D1
SLC12A6
TM6SF1
AFAP1L1
TTLL12
SLC15A4
THOP1
RUNX3
SNHG19
C19orf12
PLK1
ANKIB1
PHGR1
CCDC102B
FZD4
RNF34
CLEC11A
ZEB2
BUB1B
CEP112
SH3BP5
ZNF415
BIRC5
SAMD4A
TNFAIP8L2
FANCI
TLN1
FAT4
GLS
GIMAP6
FOXM1
CRISPLD2
TNFSF11
WWTR1
DZIP1L
NR2F2
STOM
SNAI2
HLX
FNDC1
CD69
NCAPH
BMP1
KLHL24
WASF3
TRIM15
SESN3
VCL
DCSTAMP
SNRNP25
AUNIP
PLCXD1
PCDH12
ARFIP2
ESRRA
RAB2B
PIP4K2A
C16orf54
SAAL1
CHIT1
TNFSF4
NRP2
CD83
AMPD3
MS4A14
FENDRR
IMPA2
THBD
ZNF610
KIAA1522
POC1A
DPEP2
CLEC2D
HNRNPF
CLIC2
MKI67
VAT1
COA3
FOXC1
LMNB2
GJA5
NFKBIA
RNF126
MMACHC
MCM4
ROR2
HDAC5
DLGAP5
C1orf198
NIN
PPP1R14A
FKBP4
FLNA
SOX4
SNX10
RPH3AL
EGFL7
HMGA1
TIMELESS
MTCH2
ADAMTSL4
PAFAH1B1
LILRB5
COQ2
LINC00623
ST8SIA4
SIVA1
PRKCH
KIFAP3
MYH10
ALKBH2
HINT2
FMO1
PIK3R6
PKMYT1
STYK1
NDUFA9
PKP2
GIMAP8
TNFSF8
FBN1
PHLDA2
AKR7A3
LATS2
NOS2
AACS
DNAJC9
FAXDC2
GATA3
TMEM171
KDF1
CPED1
B3GALNT1
POLR3GL
DUSP5
ENAH
PPIP5K1
CHFR
CDCA5
OR7E14P
BIK
COL16A1
TSPAN15
BUB1
AKAP13
EHBP1L1
NRXN3
ABI3
MPHOSPH8
GLI2
CLUH
PRKCB
ZNF75A
AXL
LRRC8A
NLRP1
BICD2
NRXN2
CLPP
DIRAS3
BTK
VCAN
CDC6
FCN1
MSC
CDH5
UBE2E2
MILR1
RAPGEF2
FOXRED1
IFIT1
RNASE2
MFGE8
KIF11
HMBS
MFSD1
HSD17B14
PCED1B-AS1
ACKR3
GIMAP1
FGD2
KCND2
COX15
RASSF2
CMC1
COPZ2
GINS4
TXNDC17
GTSE1
EPS8L3
ARHGEF16
WNT9A
AGR3
GLI3
SYT11
HSPG2
STMN2
EDIL3
NLGN2
PGAM5
EBF2
BMPR2
HTRA1
ENTPD1
PRKG1
GYPC
MLEC
WDR55
GALNT15
STK32B
SDK1
PPT1
BHLHE40
PDK4
MMP2
CLMP
DUSP10
SLC35C1
LACC1
TOR4A
THY1
FN1
CCR8
GLUL
ZNF34
CRIP2
ATRX
MANEAL
LGI4
POU2F2
ZNF518B
LIMS1
SWAP70
FGF13
UNC5B
SH3BGRL
LY86
IMP4
ZKSCAN7
PTTG3P
PPM1G
KCTD10
RPS6KA1
CD48
CCNB2
TPP1
PRKAR2B
JAZF1
KRT18
NDUFS7
HHIP
MORF4L1
PIF1
RNF146
MST1R
BCAT2
POLA2
MAP3K7
PHACTR1
CALB2
STAT5B
GPR35
WDR18
RCSD1
CHST2
MEX3B
LZTS1
BHLHB9
EGR2
ELL3
SIRT7
MMP13
NES
PSAT1
MAN2B1
LMNB1
PDGFRB
SKI
GSDMB
P4HA3
MYO9B
DOK5
PLCB3
COL8A1
KCTD11
PRAM1
SNN
TMX2
TRIP13
FLT4
ELL2
NCAPG
LEPROT
PKD2
RBM14
CCDC51
CD180
YIPF5
RAI2
FBLN7
UQCRC1
GLIS2
CMTM3
SCPEP1
MIS18A
PDZD2
C1R
ZNF879
MCTP1
TLR5
TYSND1
CENPN
TRIP12
CCR2
CFH
NPM3
ZYG11B
MS4A6A
RFC5
MPEG1
TMEM52
ATL1
KIF18B
ZNF347
PYCR1
PI4K2A
IDH2
DSTNP2
CRTAP
TMEM185A
RCN3
SUCLG1
TPBGL
PMPCA
TNK1
WDR91
KMT2E
TMEM52B
CD248
TRMU
SH2D4A
ARHGEF6
RNF183
MUC2
GSTA4
EMILIN1
HCFC1R1
NRROS
MRAP2
NDC1
ID4
SFXN3
FOXF1
NIPSNAP3B
FZD7
DPYSL4
SUSD2
TXN2
TPST1
COL4A1
LINC00899
PIK3CG
KCNJ8
PRRX2
MAGEE1
SNX1
PLCG2
LMAN2
GREM1
GHR
VGLL3
ELN
BCAS3
STAB1
CENPU
SPOCK2
HK2
LIPA
ERN2
PAPLN
MFSD2A
MRPL37
ANKRD10-IT1
CNKSR2
AGMAT
IGSF21
LIG1
MAOB
CYP2J2
HSPA12B
TTYH2
POLD1
FAM220A
RAB13
TRAM2
NME7
SGTB
NOTCH3
LIMD2
TSHZ3
ANKRD9
BTG2
COL22A1
ARMCX3
NPL
ZNF532
CDKN3
HELLS
SORBS2
GSTO2
INPP4A
PLTP
CHST14
LINC01410
PITX1
ATAD3B
C3orf80
TICRR
TBC1D30
TPRN
DLG3
GNG2
ANKRD44
EGFLAM
RAD9A
HAMP
FAM110B
WFDC1
PLIN2
DHX30
CD226
ORAI2
ST6GAL2
PCDHGA4
ATF6
ZCCHC24
ANTXR1
STX2
TRANK1
ZNF449
NEXN
NANS
MAML2
SORD
CREBRF
CEP55
IL1R1
PLK4
GPSM3
SEMA6B
FCHSD2
VDAC2
TTC39A
TRBC1
PLEKHG2
NFAT5
DNM2
CCDC80
EID2B
LDLRAD4
BPGM
TMEM120B
MXRA7
ROCK1
ARHGAP28
PLCH1
IRS1
PALMD
TDO2
PDGFB
NPTN
MOSPD2
DENND2C
KRTCAP3
RPRM
PHF5A
CSPG4
P2RY10
CRIM1
FGFR1
CCNA2
CETP
MEIS3
MFNG
PHF11
GRPEL1
NINL
OPTN
LINC00869
TMEM245
MEF2A
MRPL20
CDK19
C1QTNF6
SRRT
EGFL6
CARD6
RPS27
RPP25
LTBP3
CISD3
ELP6
ISLR
EXOC3L4
TMEM30A
FXYD1
STAC
SPAG9
DCLK2
MRPL27
DKK3
EME1
SMAGP
SCIMP
ANKRD54
KANSL1
SLC37A2
HJURP
CCNB1
CHI3L2
RFTN1
VCAM1
MAPKAPK2
PCSK5
UQCR10
RBMS2
ZNF880
EVC
C1orf226
RFC2
MRPL17
VKORC1
GPR132
SKP2
VASH2
QKI
CLEC1A
TMEM134
TMEM125
UBTD1
NDUFA6
MAP3K3
TGFB1I1
HBP1
GREM2
ZNF85
MRPL16
VRK1
DPY19L3
FLT1
ROBO4
ZMYM5
SHMT1
CYP2C18
IGFBP3
LRP1
MRPL44
SCN3A
PI15
MAF
TRPS1
LMNTD2
SMIM4
TMEM163
SLC22A5
RPUSD2
ELOVL6
F2R
CDX1
GADD45B
BOLA3-AS1
CAV1
F2RL2
POLE2
NRIP3
APLNR
ITGB2-AS1
ZNF585A
TENM4
NAALADL1
DACT1
PEAK1
MYOCD
KLF2
GPRASP1
RSPO3
CLIP4
AURKAIP1
DDX54
CLSTN2
TPM1
COLCA2
ILK
SARS2
DENND2D
SFXN2
ISOC1
SYNJ1
HTRA4
ENDOG
DHX36
AKR1B1
FAM168A
PREX1
TYRP1
GSTM4
SOX18
CMTM8
IGFBP5
ADAM28
RAB9B
CTSK
TRAF1
MARK1
WLS
TCF21
ZNF831
STARD8
SMO
KIF22
RRAD
SLC16A2
SPAG5
ZNF585B
MEDAG
POLR3K
DNM1
ZMYND19
BAZ2B
FOXP2
HSPA12A
CNFN
CLRN3
SIRPA
LY6H
MELK
EID3
FAM13C
SOX17
SLC16A4
DLGAP4
JAKMIP2
MB21D2
ABHD17C
P2RY13
RASIP1
ECM1
ANGPT2
TMEM86A
RUNX2
MECR
ZHX2
LYL1
EPC2
MMRN2
LYPD6B
NEGR1
SELE
KRT8
DPY19L2
GIMAP7
SOBP
PHLDB2
EHD3
C3
ADAMTSL2
RRN3P2
FBXL15
FCAMR
FAM124A
ATP8B4
ITPKA
SLCO2B1
TBC1D23
CD27
ITGB3
C9orf24
HLA-DQB2
RBL2
SLC35F1
EBF3
PHF1
E2F8
DENND5A
SAC3D1
ABCB4
KIF26B
FAM117A
LILRA1
SNRK
AAGAB
FER
ARHGAP1
AURKA
SLC16A6
KIFC1
FARSA
MCL1
DPYSL3
MTMR6
RAI14
U91328.2
TMX3
VEZF1
ZNF404
DFFB
PRSS16
PTTG1IP
MYH9
KLF4
MDFIC
USP11
ATP6V1C1
CCDC71L
WDR47
ELK3
C1orf159
KLF10
CLDN7
MAP3K2
BCL6B
EBF4
KIF18A
RUVBL2
CLEC4G
ABCB8
OPHN1
RCBTB2
BCL2L12
MEIS3P1
COQ3
PRDM1
SLC39A13
CST7
EVC2
ITPRIPL2
FAM229A
SLC25A1
COL4A2
APBA2
ARID5B
PLVAP
LUM
SDHB
ATP2B4
RGS1
TBXA2R
ZBTB4
THAP4
LXN
ADAMTS5
TRAM1L1
HDX
GRK6
WDFY4
FZD1
EFEMP2
LPXN
ACYP1
MTFMT
RHOB
HDHD3
APEH
IRAK3
CCDC81
IL16
CCL22
PDLIM4
ZMIZ1-AS1
ARL13B
POP5
CHSY3
ARMC7
CDH24
FST
CPT1C
MRTO4
CDH2
SPRED3
EXOSC2
SF3B5
ITGA11
KL
GSN
MRPS5
CHST12
ADD1
NCAPD3
SYNDIG1
GRB2
NR3C1
SIAE
IGF2R
SLIRP
PTGIR
SCARF2
ANKRD10
L2HGDH
WDFY2
N4BP1
ADAMTS14
DMTF1
ZBTB20
CRYBG3
RNF126P1
FHL1
ZMAT2
MAGI2
S100P
ECSCR
PPP2R2B
UBE2J2
QTRT1
ZNF134
DEPDC1B
C1RL
FAM98C
ALG14
XK
PIK3CA
RAPGEF4
LYST
YPEL4
SBF2
BLOC1S6
SCEL
COL24A1
FBXO32
PGS1
YAP1
PIK3IP1
DLG3-AS1
GREB1
TROAP
ADAM33
COX10
BSPRY
ADAMTS9
FMOD
PAM
ZNF367
C20orf194
SEMA3A
WDR81
PURA
PPP5C
HHIP-AS1
PPFIA3
RHOJ
MCM7
LINC01133
DYNC1LI2
RNF175
BEND3
PODXL2
TRPC6
DUSP22
FOLR2
RTN1
LPAR2
FBXL3
KPNA2
BHLHE41
PNISR
IZUMO4
FGD1
AMOTL1
MRPL21
TMCC1
TBL3
SH3GLB2
ZNF804A
NUDT22
OLFML3
ELOVL5
STAP2
ARRDC2
TSPYL4
CYLD
GINM1
COX5B
BACH2
NEXN-AS1
TWIST2
PRELID2
MPST
ACY3
GAB3
MRPL4
GPC1
TSHZ2
IL1RAP
PLAC8
KCNJ5
ATP10A
PTRHD1
GADD45GIP1
TONSL
NKIRAS1
KLRG1
TAOK1
LIMCH1
SSBP2
ZNF641
ITM2A
LAMC2
UBXN10
ANKS4B
CEBPB
CYB561D2
SLC27A5
VAV1
C2orf72
PNPLA8
IL7R
FOXN3
SPC24
ATF7IP
PER3
EBP
APCDD1L
ATP1B2
FAR2
MYB
SLC47A1
AAAS
ITIH5
ZNF471
RBPJ
GPR183
CCDC106
LRRC37A2
CSRP1
TFPI
NEK1
PTPMT1
DOCK11
POLE
S100A4
FBLN2
LINC00189
FH
NXPH3
LPAR6
YY1AP1
PTPRM
GBGT1
ZDBF2
CHCHD1
FKBP14
GJA1
RICTOR
NAB2
SOX11
SLC25A30
PPP2R3A
TMPO
YRDC
FBXW9
DLC1
FES
ORMDL2
COX8A
FCER1A
GVINP1
NCALD
PHF21A
OSBPL1A
FBXL7
DDR2
C15orf61
FAM83G
LRRN4CL
NAP1L5
ZNF436
TNS3
EPHA3
SOX7
HADH
CNNM4
RCAN2
PTGES2
CAMSAP3
BLM
HIP1R
FNDC4
VASN
CEP70
CFP
MCAM
CFL2
GLB1L
SCLY
CCL21
HSPBP1
STARD13
KIAA2026
ZNF333
GPSM1
EML2
ANKRD29
BMF
ETFA
TRIM44
AKR1B10
YDJC
ZC2HC1A
BTBD19
TRAK2
CIDEB
DSTN
S1PR3
ICAM2
LSM2
MRPS7
COL8A2
ILVBL
TSPAN1
MTFR2
CYBRD1
MNX1
DPM3
CAP1
SERPINF1
PDZK1IP1
VAT1L
SERPINB9P1
CD34
CTSH
NTNG2
SASH1
GRK5
GAS7
FEZ2
ADCY4
SLC22A23
LGALS4
MRPL41
ZNF296
TIMM44
MCF2L-AS1
PCDH7
TCEAL3
ALPL
RBFOX2
NEK2
CC2D1A
ENTHD1
CSF2RA
SYNC
TPM4
SON
CNTNAP1
HTR2B
ESPL1
TGFBR1
TNFAIP3
GJA4
GLE1
C11orf96
PBX3
MLLT11
AMOTL2
CPXM2
HAS2
NRIP2
RNF13
SPSB1
BBX
DTNA
ERRFI1
ZNF117
NR4A3
BEAN1
GBA2
BTG1
ITGA10
DUS1L
PA2G4
BAIAP2L2
CS
KDM5A
PAK3
IKZF4
USP4
RGS9
CCNI
ECSIT
GPR85
NAPRT
DANCR
TLR7
HOOK1
PEX7
CPPED1
CBX6
ZNF829
PDGFRA
PRDX2
CDIPT
TMEM25
RASL11B
PTHLH
HIP1
TNS1
MRPL22
CORO6
ARHGDIB
NDUFC1
KCNJ11
EZH2
TMEM255B
NPC2
CCL23
FAM114A2
FANCC
EPB41L3
CDK16
SLC38A6
ZNF569
FBXL5
CBLB
SH3RF3
ISOC2
NRIP1
CHD9
TMEM100
FMO2
C3orf14
UNC5C
EGR3
NTM
FAM124B
ZFHX4
MICAL2
CSTF2
NPR2
GAA
CHST5
ATG4D
GPX3
ZNF593
KIF7
NABP1
COPZ1
GABARAP
FGL2
STOML2
PIAS1
LITAF
ZYX
PGBD5
NEIL3
CHTF18
UBE2Q2
ACO2
SUV39H2
RNF169
CENPA
MAP7D3
DNAJB4
PTN
ABHD11
WBP4
MND1
RGS7BP
TIAM2
CCBE1
PHLDA3
CCR7
TP73-AS1
SYNGR2
GPC6
SLC37A4
ZNF322
KCNA5
ATRN
NOP2
PELI2
KCNK12
MBNL2
KCNK2
TEF
PPP1CA
FA2H
SLC29A3
DCBLD2
RPS6KB2
OS9
CACNA2D3
HERC1
SGK1
OGN
RAB39B
CDYL2
GINS2
DUS2
ZEB1-AS1
PRKD3
ENPEP
PPP4C
CKAP2L
GABARAPL1
CPT2
NOA1
NEFH
KLHL5
MRPS25
WWC3
APOD
CLK1
MLST8
CALD1
CHD8
CYP7B1
RAPGEF1
HSPA9
UBQLN2
NDUFV3
PCDHB7
TRIM40
CDC25A
RILPL1
CDC42EP5
TARBP2
GATA6
MESP1
TMEM121
RYBP
UGCG
NDUFB10
PRR22
RRAGA
ZBTB42
CENPV
THG1L
CCDC91
MRPS34
SCUBE2
TMED3
S1PR1
PARM1
LRG1
KDR
PRNP
ATP2A1
C6orf15
RCCD1
TACC1
TOR2A
RGS18
SYNGR1
SUPV3L1
SLAMF1
TUFM
XYLT1
HMGB2
APRT
FAM171B
ABCA8
CBX1
LLGL2
CREG1
FMNL3
CHEK1
PLAT
HCG4
ARHGEF15
ARHGEF17
LINC00528
NR2F1-AS1
SLC46A2
NTN1
EFHC1
PCYT2
POLD2
PIM1
