# Supplementary material for: Identification of a novel cellular senescence-related signature for the prediction of prognosis and immunotherapy response in colon cancer
Source: Front Genet. 2022 Aug 4;13:961554. doi: 10.3389/fgene.2022.961554 (PMC9386482; doi:10.3389/fgene.2022.961554)
Supplement: Supplementary file 1 [file Datasheet1.zip › Supplementary materials/Supplementary Table 3.xls]

id	HR	HR.95L	HR.95H	pvalue
VAV3	0.905446122410009	0.843027488883415	0.972486296589432	0.00642021461253616
ENO2	1.15665851763103	1.03754595698693	1.28944546253508	0.00867268252274098
PRR15	0.859221214007711	0.763928121955935	0.966401253446027	0.011413236311559
TNNT1	1.12768580674643	1.03975455694396	1.22305333527466	0.00371790437058905
SPHK1	1.17611582754457	1.0533865305174	1.31314422553081	0.00391496399823285
SEMA5A	0.87844087609281	0.781854528743714	0.986959011455246	0.029195013583394
ACE2	0.926308163857178	0.870499460923006	0.985694825725285	0.0157600873248915
ULBP2	1.16304284170409	1.04646240714465	1.29261084048874	0.00506783174279824
RBP2	0.918581451915279	0.848809165124001	0.994089034935801	0.035112786351477
RNF43	0.907179074559943	0.823577302397554	0.99926730729907	0.0482882713011782
SPP1	1.08844658753665	1.02270683840082	1.15841209761801	0.00766800789271317
BAG3	1.40231655844125	1.15752746886519	1.6988726254647	0.000551261026245212
NRP1	1.27955470315308	1.0953167934901	1.49478237537492	0.0018852703139544
PKM	1.29518669871202	1.07861859424835	1.55523796220994	0.00559463225876647
C5AR1	1.17534389162342	1.05490790940678	1.30952972411908	0.00339983482478575
NFATC1	1.29480610268558	1.07749884204066	1.55593934595484	0.00584643127943859
CTTNBP2	0.887362427437782	0.797585960305156	0.987244155259464	0.0281018077521127
FITM2	0.760058470678149	0.641330703960412	0.900765978117376	0.0015458188776158
PLAGL2	0.8406705967534	0.740343883112886	0.954592951148834	0.00743624342605443
GGH	0.869728396018051	0.784354157184496	0.964395325646505	0.00810428321053844
PLA2G12B	0.904244078980749	0.838407497715024	0.975250527458507	0.0090616035448625
FOXD1	1.15505772895089	1.06546029321908	1.25218965521304	0.000466828239123154
CTSL	1.18904793155365	1.04646966662341	1.35105204539178	0.00788519637994799
LOXL1-AS1	1.183940572106	1.03552820262306	1.3536234693831	0.013479470302608
BCL6	1.39007565382417	1.17829898379144	1.6399151233561	9.40202676985652e-05
TMEM45A	1.14348084738393	1.03350076570411	1.26516446985218	0.00935986766897351
CD109	1.14809787641667	1.03071836548381	1.27884471449556	0.0120797794994867
POU5F1B	0.863876629620126	0.753142070224329	0.990892503165494	0.0365560806672732
FUT11	1.41470562760967	1.14600713029682	1.74640450297382	0.00124627294123402
ERGIC3	0.738170744685279	0.565757926024756	0.96312578798123	0.0253000359909614
CHN2	0.808414248170346	0.714078442635743	0.915212611982181	0.000780980578065262
CD163	1.12003068190224	1.01433816136183	1.2367362051312	0.0249957019495477
IRF1	0.847556674080457	0.728588456903113	0.985950722897399	0.032087949854268
DOK3	1.24858651332149	1.03065939538897	1.51259309159061	0.0232964597298081
DUSP16	0.741829335291007	0.597739932352655	0.920652499377646	0.00672315655201028
IRF7	1.15491430820921	1.00438322460095	1.32800611025369	0.0432439330245819
PPP1R18	1.25872598955665	1.08857674937732	1.45547028970779	0.0019004924830688
GPR160	0.893548515413331	0.807593577278779	0.988651930699732	0.0291739014824886
PIAS3	1.23329135436256	1.00318176458219	1.51618342602043	0.0465783944253447
SPATA2	0.776271615359201	0.633863756751962	0.950673728215993	0.014319193258044
ACSL5	0.816347583480513	0.701933945568747	0.949410384355323	0.00844352449085466
CFTR	0.903421658293459	0.818757804008188	0.996840199480456	0.0430730548582572
PLXND1	1.31521884618164	1.11247529522358	1.55491148502649	0.00133752900250307
CEBPA	0.776738837777929	0.683865532895572	0.882224930328133	0.000100818975995713
ADAMTS2	1.12184165859193	1.00514923000523	1.25208145157286	0.0402072162434477
CHST11	1.21247220080333	1.05303205408047	1.39605326544839	0.007399382908549
PLCB4	0.91770137017319	0.859047458325632	0.980360044902798	0.0108163396834801
TNFAIP6	1.11041335485738	1.02029767759544	1.20848831250064	0.0152960988346445
SATB2	0.899975991678572	0.824147438236996	0.98278141509543	0.0189394872179143
ROMO1	0.83245114012232	0.704192595808974	0.984070131971302	0.0317087044491785
BCAT1	1.14273095803288	1.01493222486665	1.2866219146981	0.0274604817414476
MAP2K1	1.35679153271206	1.05709595866984	1.74145331664644	0.0165760759137214
APOE	1.09293440044947	1.00997841090531	1.18270409623422	0.0273494323726642
TGFB1	1.15881875736725	1.00525712426785	1.33583824477166	0.0421278108517718
PTPRD	0.873071606801492	0.793711876023374	0.960366165140372	0.00524315808189801
FCGR1B	1.15667623880636	1.00309924339516	1.33376625516222	0.0452268383482279
TREM2	1.12188073450095	1.00685377020911	1.25004883497927	0.0371857504918542
NLRC5	0.869076739238167	0.755662403644858	0.999512977014289	0.0492072176675306
GAS1	1.12502899830695	1.03109455739823	1.22752102409043	0.00808940734362912
FCGR2B	1.13716022446972	1.01399214113593	1.2752893475756	0.0279828155124343
GYG2	0.864693414015468	0.766303698631014	0.975715896422615	0.0183319099274563
GFPT2	1.13180977409845	1.01681667529701	1.25980758957421	0.0235103207898933
SLC26A2	0.921353247767345	0.860166423168174	0.986892517897627	0.0194762721178279
CENPM	0.811793683121306	0.694566991919429	0.948805502741343	0.00878284473649357
NFS1	0.733195999620652	0.588587759369599	0.913332574968078	0.00562709037915192
TSPAN4	1.16459744155311	1.00211173085104	1.35342912283864	0.0468693543004718
KCTD1	1.31849045475457	1.07638946944458	1.61504467353804	0.00755967297368438
ADAM12	1.13814705281563	1.02306272586357	1.26617721580998	0.0173511974571267
SLC26A3	0.947475474871558	0.9044902867393	0.992503500197155	0.022749724582282
AFAP1-AS1	1.11547505012164	1.03083152155384	1.20706881912989	0.00664472064159473
PIGU	0.795313177079142	0.661958489315734	0.955532801293261	0.0144565470337262
APOL6	0.777845340890141	0.652862553156939	0.926754600059065	0.00493710064657841
REEP4	0.76115231873038	0.610959577643928	0.948267076101532	0.0149485599913748
ITGA5	1.19032030756036	1.07121750960757	1.32266549219275	0.00119977410556881
PMP22	1.19733411249194	1.023507594701	1.40068230500592	0.0244306537185953
MEIS2	1.15873651216493	1.04263260156907	1.28776934713488	0.00623857883786114
CYTH4	1.26717043221702	1.05545918576885	1.52134817332173	0.0111279375106008
ITPRIP	1.34630125911147	1.11115275426216	1.63121323628335	0.00239668390239837
RNF114	0.746897609468292	0.595798070507253	0.936317297158246	0.0113884022630816
AMACR	0.723009826783353	0.598050987222573	0.874077998019839	0.000807682595079137
CHST15	1.26907981843653	1.08999435949136	1.47758891735407	0.00213885243956646
LINC01094	1.2001256395963	1.03258931616657	1.39484452169568	0.0174066251764387
MSN	1.25928057060809	1.06901688939753	1.48340739163136	0.00580610548154943
PNMA1	1.25029902181238	1.09754649360146	1.4243110912007	0.000779519874438831
CHSY1	1.21359508581296	1.02152931313774	1.441772657297	0.0276450691428401
FAP	1.11118223339729	1.018054717413	1.21282867678799	0.0182437528129312
CALHM2	1.20156926191862	1.02363190351795	1.41043737131074	0.0247298114790272
MRAS	1.31480214824634	1.11463583411677	1.55091433104967	0.00116267657103608
STC1	1.14437634775737	1.0195528424853	1.28448195202337	0.0221041235212185
SLC2A3	1.26030559503671	1.14287325967429	1.38980431945141	3.55133985240216e-06
PPM1M	1.36066560860523	1.10941394196297	1.6688188496759	0.00310797452361359
EPOR	1.2746308731488	1.00375766431604	1.61860170093059	0.0465101651828066
PSMA7	0.79970992603924	0.662036152458609	0.966013658665976	0.020412839006867
COL5A3	1.2020943322592	1.04926001642364	1.37719036371461	0.00797693314675654
LAMB2	1.21486455062511	1.05122030509484	1.40398341737929	0.00837292444396074
PCTP	0.789324063627797	0.646008067058513	0.96443451590128	0.0206566556769071
OLR1	1.10302455954351	1.00747521231465	1.20763584461885	0.0339167772241706
VSIG4	1.16336168211646	1.06112143135684	1.27545289673987	0.00126404339524049
POSTN	1.12517358290927	1.03155738736024	1.22728566261991	0.00779139435589704
ACOX1	0.699793361411916	0.538891640698817	0.908736955060478	0.00740919199837296
VPS18	1.32882941035559	1.02573028628392	1.72149309173971	0.031374342194158
S100A8	1.11140381493139	1.01985015663525	1.21117639861856	0.0160362794428573
DBN1	1.26557503992586	1.10811139474149	1.44541441346428	0.000512256636668044
SIGLEC1	1.18849953113906	1.03530098612888	1.3643676133251	0.0141793781886423
SLC4A11	1.16347544456659	1.04201912706287	1.29908854353279	0.0071093001661829
SLC25A48	0.605393128592604	0.444228403580699	0.825027929760826	0.00148384427973448
MSR1	1.14361256356551	1.01229838319413	1.2919606681759	0.0310535284582624
LOX	1.12275905815743	1.01172949964013	1.24597325977245	0.0292975381028553
MARCO	1.11514736380544	1.01989346504044	1.21929758904075	0.016740529246098
PLEKHO2	1.21365884250285	1.02539944116959	1.4364819472744	0.0243464841424742
TIMP1	1.29873704724666	1.12372627606315	1.50100425149814	0.000400835097110149
EVL	1.19136459504051	1.00231902775921	1.41606570264276	0.0470067459800072
COL1A1	1.12388953505646	1.02222282017819	1.23566766665339	0.0157651565311335
SRGAP2C	1.37173657764127	1.13572543857392	1.65679236770614	0.00103384706786864
BGN	1.14278277241961	1.03944005181168	1.25639998445592	0.00578295694524206
CTHRC1	1.09648242260072	1.01761440165258	1.18146294030419	0.0155874616788676
GMDS	0.810980632335813	0.683792449072147	0.961826336216828	0.0160777880662229
COL6A1	1.17482295339368	1.03445435190629	1.33423864405152	0.0130744183277873
MS4A4A	1.12018358078681	1.00412520597229	1.24965616558677	0.0419784543310185
RGS16	1.27917391090117	1.10235819159165	1.48435046504043	0.00117905389503089
DENND6B	1.41423206481672	1.06050534398162	1.88594272014383	0.0182762514297165
NXN	1.18537488833178	1.06573582297513	1.318444585981	0.00173148619023223
SRI	0.783378205462498	0.660745431968589	0.928771328717741	0.00494412134752214
FCGR2C	1.25778104377376	1.05653310025746	1.49736260387025	0.00993316736114352
ANXA1	1.14896665797763	1.02104860932574	1.29291041492731	0.0211188102791434
TGFBR2	1.21684297094132	1.02201770177669	1.44880740652067	0.0274816282919437
CEACAM5	0.877539280348461	0.777974868454437	0.989845841787106	0.0334975801738743
C1orf216	1.22815891216	1.00560484374959	1.49996723155567	0.0439301081813832
GPX8	1.14614259157083	1.02374065212416	1.28317932621608	0.0179256780539272
ORC1	0.749819629728902	0.634835851486091	0.885629688069227	0.000698965587377648
SELPLG	1.17428450236082	1.00975165709546	1.36562696658635	0.0369818700270639
ACOT7	0.770268886250803	0.630790668537381	0.940588037711107	0.0104399135525924
TMEM252	0.879354536312277	0.786604150142062	0.983041343467775	0.0237764630904571
PARVG	1.24539657851808	1.01021156933299	1.53533446346158	0.0398687054095161
HOXB2	1.2316228326837	1.0934416531426	1.38726634167283	0.000600856840832156
COL10A1	1.06212028305637	1.0008672108983	1.12712204316019	0.0467491346946932
FAM167B	1.30656061386854	1.07520811655935	1.58769322089496	0.00716136987837092
CDC20	0.853324248176367	0.739084774680806	0.98522158414133	0.0305414081189925
LOXL1	1.14404203841229	1.02494517911806	1.27697774702521	0.0164279819155521
MAPK12	1.40588296302269	1.15549085337518	1.71053444511837	0.000663688623452424
POLG	1.40597247477036	1.06620623775833	1.8540114752733	0.0157705707179817
ESAM	1.28976934850595	1.08748265225539	1.52968414612908	0.00346144799181784
CHAC2	0.868894906985257	0.766676126089469	0.984742231684954	0.0277543315276878
SPACA3	0.864075106216623	0.750320534463912	0.995075777469847	0.0425087733626651
ADAP2	1.29212123325643	1.06669139161094	1.56519242075319	0.00879376076347187
PTPN14	1.62190719994053	1.34742005131251	1.95231098324274	3.18559539147224e-07
OLFML2B	1.15964648904006	1.04666624496976	1.28482215415458	0.00462493374488942
OSR1	1.22490410403572	1.02552437043599	1.46304671769591	0.0252197356203015
PRKAR2A	0.754640124147161	0.577172668839173	0.9866747816008	0.039586871867192
MAP7D1	1.26409856339046	1.02851588536583	1.55364170908984	0.0259362854842673
SOCS3	1.21441724036004	1.04919698399703	1.40565523555477	0.00922455293608346
CHAF1A	0.780072079559941	0.612044104333972	0.994229737693749	0.0447794435082425
SPOCK1	1.10165416021322	1.01859845733599	1.19148215862138	0.0154892510911028
ARSI	1.29205113263517	1.08945573675623	1.53232120683885	0.00323409712493855
PLD3	1.24950819274196	1.01952905081907	1.53136462612319	0.0318471628113969
NAGK	1.33004366902144	1.0261898269117	1.72386834785512	0.0311358656887419
ARL4C	1.23358854566065	1.08761159370025	1.39915821861361	0.00108714073415601
KCNJ15	1.40664816175404	1.09988575039852	1.79896780210954	0.00655798462765344
PLAU	1.12636629616159	1.00157807855113	1.2667020777492	0.0470017563300309
CYP1B1	1.18025079944375	1.07242829060449	1.29891384047919	0.00069754490271488
PXDN	1.16086533568767	1.03300357274859	1.30455340441425	0.0122337833603021
HES4	1.16164804089962	1.03284103582262	1.30651874211325	0.0124598413544605
SERPINE1	1.21655180450772	1.1105292926524	1.33269631232882	2.51560515260181e-05
COL5A2	1.12080436680007	1.02180775134908	1.22939215031357	0.0156399948289738
TGFB3	1.23226271852144	1.07714520835935	1.40971838863835	0.00234557540139765
GCAT	0.811246113639873	0.676621797703281	0.972656008319145	0.0238570618945733
ZC3H13	1.2305788491062	1.00797373661628	1.50234500052656	0.0415525629761591
COL6A2	1.13140218447108	1.01680976374208	1.25890894115237	0.0234560823589861
VEGFC	1.2841578465866	1.1170255223481	1.47629695289633	0.000438763922376509
ACTN1	1.4491797234152	1.15964966573786	1.8109968318936	0.00110439501229957
TNFRSF11A	0.808372007824593	0.726964280675774	0.898896026125127	8.56174932020269e-05
CD93	1.16164472331247	1.01735782074725	1.3263951342199	0.0268098363399113
MCEMP1	1.19971792593623	1.06511233882711	1.35133454880234	0.00270991713808343
KIFC3	1.41710142245307	1.17110693824775	1.71476777733313	0.000338850153435932
CHD3	1.28309327089112	1.05334320226807	1.56295530104641	0.0132785771617202
AEBP1	1.11963720309467	1.02537565526126	1.22256410138218	0.0117878758004248
MCAT	0.755260873722429	0.599008574655566	0.952271822993455	0.0176205653120228
HEG1	1.15163136090887	1.00991080722414	1.31323952763133	0.0351038536267863
COL1A2	1.10307318133302	1.00973381454073	1.2050407997177	0.0296524816102687
INHBA	1.12082127344479	1.01406244962276	1.2388194903319	0.025522764024568
RAB42	1.30925372644575	1.07385242614286	1.59625780831829	0.00770911523782237
GGT5	1.2153366064025	1.06052703268271	1.39274438212632	0.00502722002249576
ABLIM3	1.2386899181702	1.0757544611658	1.4263038349046	0.00293203056515565
RRM2	0.861635715765767	0.747091691047709	0.993741619107065	0.0407341887148468
LGALS1	1.13365538629278	1.00670724450936	1.27661198613604	0.0384256028086915
CHST3	1.21387005122332	1.02746296975993	1.43409596708014	0.022698972860938
COL11A1	1.08221328423698	1.00391667810811	1.16661633193116	0.0392093519867374
FSTL3	1.30906868365289	1.15550633955472	1.48303887210266	2.33345915838119e-05
CD276	1.45752804033769	1.13075534578728	1.87873353531795	0.00362891490538188
SH2D3C	1.26837749300919	1.02948519760013	1.56270480481173	0.0255561260028411
ANGPTL2	1.13058440533421	1.01236427510593	1.26260984214518	0.0294035489226376
NOTCH2	1.42033660551852	1.15487254839872	1.74682139234587	0.000887503079720048
PDLIM7	1.36279349794792	1.14630710426328	1.62016453631136	0.000453179684885043
KCNE4	1.27241005021588	1.10181797665445	1.46941452235729	0.00103755350360304
MMP14	1.26622741779656	1.09833952790279	1.45977799473464	0.00114422262150167
FOSL1	1.12232311304736	1.00849489661233	1.24899905226245	0.0344303048329378
SPOCD1	1.5354010526165	1.23658205935601	1.90642939911612	0.000103218984738676
CCNF	0.759714581899251	0.614330742424511	0.93950409135072	0.0112198511259983
ASRGL1	0.796674854437172	0.709725082458396	0.894277008632698	0.000115735894823057
PSRC1	0.812186348634713	0.686602307848755	0.960740529660285	0.0152122278386856
FRMD6	1.16171843456896	1.04056689711967	1.29697545150925	0.00763868823967303
ALYREF	0.805089539901723	0.678714578721273	0.954995203551316	0.0128272057779736
E2F2	0.762068756806786	0.607140747494325	0.956530742661886	0.0191180036039498
COL5A1	1.13287804590923	1.02840402971897	1.24796542002449	0.0114932079451336
CHST1	1.30131084250049	1.06103293243595	1.59600127106475	0.0114456569828059
OSMR	1.14445629757405	1.00386726561539	1.30473446233349	0.0436243986222098
LOXL2	1.1883714141277	1.01175605530807	1.39581731239143	0.0355238936720707
COL3A1	1.11219934794812	1.01217945790846	1.22210283948292	0.0269836464434822
VIM	1.22230918986353	1.07254526152375	1.3929852745816	0.00261129963105489
GSR	0.710869195488354	0.601669575126781	0.839887928499255	6.05911838129174e-05
LMCD1	1.40907869207096	1.17994533053791	1.68270741793035	0.000152231354049008
SFRP2	1.08751611361766	1.03413205853392	1.14365596503675	0.00108745953428196
ENG	1.34000963564553	1.127650455284	1.59236030563269	0.000885315137861646
ERMN	1.37609957947258	1.11112137127085	1.70426930989433	0.00343857541145004
TIE1	1.19705407493893	1.00836576700906	1.42105028275421	0.0398640182312921
CTIF	1.36401049321362	1.08013872853139	1.72248672920609	0.009120982499186
C5orf46	1.22599454734598	1.09667133050512	1.37056799818938	0.000340370474096248
HS3ST2	1.2610323569715	1.06694603294977	1.49042459151629	0.00653039255933913
RGS2	1.10796610664338	1.00702248406801	1.21902828674834	0.0354184325297698
EHD2	1.28144647196254	1.11690471819023	1.47022842124441	0.000405071671892073
DYRK3	1.35041316850798	1.03856465122608	1.75590005256474	0.0249343551106094
NOX4	1.19729604193161	1.01973183363127	1.40577921052081	0.0279109058446813
FFAR4	0.906620977982713	0.832386292117003	0.987476133980823	0.0245053446580275
THBS2	1.09083997760237	1.01909559007486	1.16763517409406	0.0122483616023872
PBK	0.871820799629717	0.786227611013806	0.966732147306453	0.00927691832601901
COLEC12	1.18505920773836	1.07093747544023	1.31134203261323	0.00101433100699405
MMP19	1.32288695468008	1.12993379401156	1.54878976461945	0.000504003049497633
CSRP2	1.30787506347458	1.11556929002132	1.53333118521572	0.000940470736969013
LIX1L	1.27349192452885	1.07410022217972	1.50989791115492	0.00538991221054324
CERCAM	1.3493938534977	1.17704218013896	1.54698259975901	1.7241039467673e-05
RASA3	1.2957467014	1.10362903605472	1.52130784832462	0.00155508825905581
CALU	1.2620326525082	1.04026474128639	1.53107795812375	0.0182586956845441
COL13A1	1.3564996811254	1.06937857964096	1.7207109062453	0.0119792970903367
CCL2	1.10219235253754	1.0025228442377	1.21177087282831	0.0442128180210291
ETV1	1.22935278734044	1.04203276293387	1.45034621702929	0.0143605975426262
ASF1B	0.810986752789491	0.676270374313257	0.972539295201166	0.0237971305952775
STEAP4	1.22145260096085	1.05282522261929	1.4170884438751	0.00831286603855219
LETM1	0.656745398030449	0.489089424895617	0.881872508133303	0.00517610157098108
MPRIP	1.93446888339763	1.46537086298031	2.5537356824625	3.21491779955662e-06
SYNE1	1.29632484086656	1.01333420134371	1.65834538182898	0.0388873518776927
GPR4	1.42419811421766	1.14364321792943	1.7735778403106	0.00158291952092522
TUBB6	1.16250020449355	1.0360959099053	1.30432589543863	0.0103558578756863
DHFR	0.810159503820868	0.679489125586969	0.965958684128	0.0189813261505921
SHANK3	1.2967050286607	1.07889316837203	1.55848973804433	0.00561752427689448
GINS3	0.808037429281282	0.665767419864612	0.980709580610417	0.0309982673677754
CSGALNACT2	1.31157889445233	1.10320011111695	1.55931746111874	0.00212228468461971
PANX1	1.33506414623154	1.05009820304888	1.69736151283555	0.0183235458353076
NUAK1	1.17638931177336	1.02870301043871	1.3452782764429	0.0176245438072093
STIL	0.839003773315178	0.719399734215568	0.978492621219366	0.0252837882494732
GNPNAT1	0.802270117789314	0.672101242898239	0.957649384967928	0.0147261699667713
ARHGAP24	1.28069810924767	1.01793383743006	1.61129101589892	0.0347140552410959
PIP5K1C	1.27825773886049	1.01461813921976	1.61040176968769	0.0372417243811996
ZBTB46	1.31390664079803	1.00499086697159	1.71777746193386	0.0458937382190285
G0S2	1.19251318975475	1.08554013027804	1.31002776228531	0.000241030434610017
MCM6	0.78551488991956	0.628856422953169	0.981199554880415	0.0334036202348599
SPARC	1.13935877175277	1.02508524798262	1.26637117578731	0.0155453617440222
CDK14	1.22091118301462	1.03138781836115	1.44526054145057	0.0203928835120849
LOXL3	1.41743248444549	1.12478945470067	1.78621415729398	0.00311006292254792
AHNAK2	1.1912599446832	1.06617166236329	1.33102417359417	0.00198821710527983
CR1	1.35291093687437	1.06391914989613	1.72040140765677	0.013688840884923
SERPINH1	1.37812460046176	1.17189611048316	1.62064486553749	0.000105370073306476
DYSF	1.29365206566439	1.095152479446	1.52813028177074	0.00245009981273562
SRPX	1.10775829619082	1.00917938703904	1.21596661459765	0.0313878364094964
ARHGAP29	1.30068667549477	1.0590087294299	1.59751830253599	0.012188975720702
PSAP	1.30156436600053	1.03162153274399	1.64214272877412	0.0262510521531854
GLIS3	1.24950423977898	1.06164013746222	1.47061211246002	0.00737322941520167
OAZ2	1.41454283408685	1.07077149102067	1.8686820168878	0.0146338744898287
BRI3BP	0.742051077192116	0.61981229496454	0.888397673998194	0.0011602509851379
LRRC59	0.556922894229256	0.401054623830332	0.77336874252797	0.000475620429223806
RTN2	1.22029579250484	1.03951265653189	1.43251918276123	0.0149471546966428
HSPBAP1	1.26749598262416	1.01842589742048	1.57747958888077	0.0337096157905579
PTTG1	0.803231141294261	0.684011771302576	0.943229770909136	0.00751913492009063
PSMB2	0.69059954497333	0.483777904159858	0.985840253174887	0.0415007127493064
ARMCX4	1.36146638393097	1.05452649243273	1.75774693938503	0.0179192040370795
MRC2	1.18645583782778	1.03995414151857	1.35359570092205	0.0110038630214776
ATP6AP2	1.30973963050625	1.01360149184374	1.69239875189834	0.0390871615597197
CAV2	1.24392772777415	1.08067955912726	1.4318362727014	0.00235852598862037
FHL3	1.30120627438611	1.09529946296979	1.54582178275794	0.00273861182767745
IFFO1	1.27488750917515	1.04880103927569	1.54971066978851	0.0147541067291415
WAS	1.21075300143923	1.02295327018205	1.43303010335285	0.026157976742721
GPR137B	1.27369492969382	1.06164556467067	1.5280982918541	0.0092194328844003
ZBTB47	1.36694871799171	1.11877251323967	1.6701776058194	0.00222891728390018
VWF	1.28601952774368	1.11913352883437	1.47779168716412	0.00038953906839103
ST3GAL6	1.29547564581667	1.00678439460521	1.66694791645256	0.044164302670767
COL18A1	1.19207323080899	1.05700187775736	1.3444049793236	0.00419027179203006
RGS19	1.16541680745185	1.0017224689134	1.35586090682837	0.0474513333417527
MRPS27	0.70546634353703	0.518436339322239	0.959968899005296	0.0264251216998078
CDH11	1.11999688294489	1.00431098236577	1.24900856391253	0.0416202508345586
ZWINT	0.79786912103985	0.66233346937985	0.961139914769752	0.0174434460303847
SLC12A6	1.35267023254659	1.04682942948337	1.74786522664026	0.0208923910716868
AFAP1L1	1.24604796941855	1.01415649434135	1.53096248040146	0.036281181420284
TTLL12	0.805239378531252	0.650397237094793	0.996945281676979	0.0468070117873868
SLC15A4	1.40284906195376	1.00368891036244	1.96075245059138	0.04753319727106
THOP1	0.764542511532501	0.61610500942272	0.948742897721469	0.0147802619252057
PLK1	0.832856125126667	0.703795729765134	0.985583310362633	0.0332538707684298
PHGR1	0.881720442837345	0.799538953946627	0.972349046259454	0.0116795667705479
CCDC102B	1.25185044737068	1.0618084443182	1.47590608359537	0.00749789930174366
FZD4	1.30745951711177	1.05052048749485	1.62724136200581	0.0163300265277259
RNF34	0.584368512322334	0.40365746250192	0.845981035696062	0.00442654791764373
CLEC11A	1.27100351697613	1.0941769814066	1.47640643846206	0.00170388912037727
BIRC5	0.797376610005902	0.678071977942998	0.937672516881318	0.0061775353365329
TLN1	1.33025955749095	1.05375771644728	1.67931438382454	0.0163767711137559
GLS	1.26115908482905	1.03907122911803	1.53071530870593	0.01888604708564
CRISPLD2	1.23593263636534	1.07065445221926	1.42672500774334	0.00382731754478927
TNFSF11	0.849922094684281	0.740467307391985	0.975556327499159	0.0207892159690291
WWTR1	1.21241343670035	1.07002816844407	1.3737454628218	0.0025122942168544
NR2F2	1.28559687818817	1.05024276786658	1.57369265828369	0.0148863050819876
HLX	1.40872015684513	1.18595414033662	1.67332986395115	9.54541936828934e-05
VCL	1.22265607494587	1.01387851383929	1.4744250491524	0.0353576312337251
SNRNP25	0.680505407456571	0.555127857694684	0.834199911171326	0.000211586760190904
PCDH12	1.38023074280602	1.11714913787169	1.70526641323483	0.00282004918183017
PIP4K2A	1.34575306404365	1.06323072898588	1.7033474108769	0.0135138937476817
NRP2	1.27934489718718	1.0986134829962	1.48980819122581	0.00152284244768755
MS4A14	1.34772498546482	1.02418329756456	1.7734741825661	0.0331248356874314
IMPA2	0.721963359676435	0.607950265401752	0.857358113612864	0.000203298434764972
POC1A	0.772796127297346	0.621222571123958	0.961352471925249	0.0206789998717175
VAT1	1.39815434241565	1.16612257470885	1.67635513419659	0.000294786836060019
COA3	0.688791781639837	0.520280810272037	0.911880871036769	0.00920457523118551
FOXC1	1.27324133965634	1.132460549362	1.43152316424903	5.32939921331613e-05
MMACHC	0.728779063751998	0.585475140785858	0.907158795931695	0.00462281671210714
HDAC5	1.27359917205137	1.01487819227475	1.59827540230641	0.0368488231643012
NIN	1.50643178671019	1.2151713202481	1.8675035282659	0.000185692031028284
FLNA	1.15728827138221	1.04686028170735	1.27936475046557	0.00430373580811758
EGFL7	1.24358880014033	1.05233463724041	1.46960201546721	0.0105069849746763
MTCH2	0.626507586484604	0.462337249719261	0.848972814025052	0.00256112492786134
ADAMTSL4	1.24615049199969	1.03062232137822	1.5067508402442	0.0231299541737814
COQ2	0.590867706158516	0.456797618656453	0.764287360358581	6.14417582299156e-05
NDUFA9	0.555041130148976	0.429923501657523	0.716570866606081	6.2656078900371e-06
PKP2	0.821898876467518	0.694549496259898	0.972598449464274	0.0224054665688688
TNFSF8	1.28967737675602	1.00911506410235	1.64824388742611	0.0421072465856253
FBN1	1.11587949523218	1.01065172671349	1.23206344477224	0.0300351125909529
AKR7A3	0.824054144222001	0.713958661209383	0.951126822187685	0.00817451405514158
LATS2	1.41312210428792	1.15794259794235	1.72453633295434	0.000666156970148131
NOS2	0.862143297370333	0.788374735060186	0.942814415715447	0.00115300777425
AACS	0.780054718300754	0.61159231304662	0.994919900991113	0.0453931868897561
KDF1	0.694966070772121	0.543184572462406	0.889159714781604	0.00379906174351285
DUSP5	1.19206341319986	1.06397493629588	1.33557204461678	0.00245225858380211
OR7E14P	0.811907598014085	0.698918224239596	0.9431631982843	0.00642412506287552
COL16A1	1.1618102729047	1.02922515907805	1.31147504345503	0.0152703788336043
TSPAN15	0.815161416578522	0.669865028155612	0.991973169442635	0.0413077684835879
AKAP13	1.28932992893769	1.03064203829501	1.6129476616387	0.026140298354673
GLI2	1.23892320923403	1.00232594171252	1.53136884370793	0.0475407438584486
AXL	1.19019741934128	1.03075382200041	1.37430477265411	0.0176570140684363
LRRC8A	1.74405958102718	1.43283999597779	2.12287752345786	2.91793113592542e-08
NLRP1	1.36280361278167	1.12197176121634	1.65533015287064	0.00180878899717014
BICD2	1.52187951461011	1.17946095688198	1.96370828849883	0.00124148918306523
VCAN	1.11689943670799	1.01862438745776	1.22465588599542	0.018640362463997
FCN1	1.18744404933962	1.04380348324982	1.35085137474542	0.009010039248172
UBE2E2	1.15935935650329	1.03303706885883	1.30112864100466	0.0119991611825412
MILR1	1.20703283280325	1.00028171378455	1.45651793828439	0.0496575211692001
RNASE2	1.24110421196604	1.03758352560466	1.4845452216121	0.0180934852503523
MFGE8	1.1766145206349	1.02651494638408	1.34866202878542	0.0195015472388534
CMC1	0.694895709086863	0.541791466485247	0.891265507815973	0.00415049073144955
COPZ2	1.27175073529561	1.0885808748041	1.4857416386412	0.00244865337679167
GTSE1	0.776955199523203	0.621850798060618	0.970746333282498	0.0263316991104102
GLI3	1.22650764807342	1.02042684401318	1.47420760205242	0.0295989145521096
HSPG2	1.20950022018424	1.06082910871757	1.3790070149887	0.00447750338710348
NLGN2	1.24823819552081	1.03813596400765	1.50086178186345	0.018375158915291
EBF2	1.9126702118327	1.39249096432319	2.62716773965585	6.21615831143371e-05
HTRA1	1.15589889483614	1.03429479943235	1.29180022544511	0.0106335032153609
GYPC	1.18810790080092	1.02381732917905	1.37876195656647	0.0232103985520284
MLEC	0.747803228298122	0.609969943615954	0.916782333467203	0.00517660553901459
GALNT15	1.263848902778	1.06144093618279	1.50485438671464	0.00854955256488816
BHLHE40	1.19720976612541	1.02562834412873	1.39749572280362	0.0225724542452238
THY1	1.14030286704977	1.01242522980575	1.28433250211613	0.0305070648416478
CRIP2	1.22763116458625	1.0753876016533	1.40142798182388	0.0023986186556242
SWAP70	1.30545514787983	1.04667169404864	1.62822129691295	0.0180483332907622
UNC5B	1.19396550469146	1.01572349827191	1.40348591798702	0.0316272547050844
PTTG3P	0.695281762349869	0.5600973035169	0.863094190993108	0.000985437754787453
RPS6KA1	0.71212652377965	0.584612964031164	0.867452856969924	0.000744971533927144
TPP1	1.45894004106049	1.15333157965993	1.84552827733824	0.00163570647599704
MORF4L1	1.30710311185558	1.04599994301414	1.63338301921825	0.0184967202542953
RNF146	1.39715067366599	1.08604649771033	1.79737240444192	0.00926171640900658
CALB2	1.18803211611696	1.08914776108963	1.29589423891696	0.000101936802562571
MEX3B	1.45613322595959	1.13133155799299	1.87418441283914	0.00352049516964513
LZTS1	1.2633944504592	1.01219270698402	1.57693838973325	0.0387236669903865
EGR2	1.19581793511151	1.06730153849461	1.33980930632901	0.00205084530190917
NES	1.16938264558138	1.01641644789214	1.34536958214594	0.0286979893108788
LMNB1	0.822207213392066	0.690798589991949	0.978613320218018	0.0275751037010566
PDGFRB	1.13610829385167	1.0048527747584	1.28450862432945	0.0416249621710928
SKI	1.40806024433706	1.11304746135253	1.78126604706804	0.00433360953978948
P4HA3	1.25022678365465	1.02963789998002	1.51807447122701	0.0241419636721263
MYO9B	1.36583666668723	1.04169937910414	1.79083316884725	0.0241004793254597
DOK5	1.21978025506385	1.01093484090007	1.47177029660877	0.0381287209302814
COL8A1	1.13974957242631	1.02682221900474	1.26509639526993	0.0140038054533869
PRAM1	1.30007017312402	1.03167670755113	1.63828691941556	0.0261285628175197
TMX2	0.720628273679254	0.545700766976333	0.951629794664488	0.0209190389745105
FLT4	1.27038958871823	1.00939720632905	1.59886484428963	0.0413822647636643
PKD2	1.15268877918177	1.00964705544596	1.31599593589135	0.0355546038536974
UQCRC1	0.652168478778062	0.514388963284572	0.826852353121722	0.000415293297305721
GLIS2	1.16311758262934	1.02741286683516	1.31674670883655	0.0169764893237787
CMTM3	1.22431027354501	1.04230209047599	1.43810096861969	0.0137200045728147
MIS18A	0.813732284094254	0.672710391716309	0.984316933900575	0.0337743822620096
RFC5	0.756645953149469	0.602342967753727	0.950476936009561	0.0165546348060696
PI4K2A	1.53256091923893	1.10993174511559	2.11611478049388	0.0094990613502046
IDH2	0.820825400256429	0.6874632784166	0.980058657471787	0.0290630110861145
RCN3	1.23032660855579	1.07019886105303	1.41441335700074	0.00357268290782955
SUCLG1	0.712462240847589	0.521458673949008	0.973427943559733	0.0332465452850547
TPBGL	1.66139018031019	1.25354230676275	2.201933924639	0.00041195055135139
CD248	1.15204506712644	1.01213424413579	1.3112962478842	0.0321500127384865
EMILIN1	1.12660482281697	1.01035115159964	1.25623494839883	0.031929933523031
HCFC1R1	1.48513796109413	1.1681733084602	1.88810576950277	0.001242124417425
NDC1	0.818875429500567	0.683868195231171	0.980535392222863	0.0297201742974984
SFXN3	1.26958402000334	1.02152071519436	1.57788634128791	0.031403030892406
SUSD2	1.18478612841674	1.0120970336342	1.38694030655174	0.034896023015933
TXN2	0.658100035595863	0.499296953401253	0.867410974373049	0.00298282662799193
COL4A1	1.19255736240981	1.05565011692437	1.3472201062047	0.00464879469160939
LINC00899	1.37579066535917	1.03507825662037	1.82865396194255	0.0279891439290184
KCNJ8	1.26007344652593	1.09846453272012	1.44545867740301	0.000963394377372741
PRRX2	1.35001506769459	1.17728379692919	1.54808949868869	1.73515134341916e-05
VGLL3	1.21787284128022	1.06049892097987	1.39860044002452	0.00523815699538282
ELN	1.1490383607771	1.01755196941324	1.29751520730547	0.0250528878113074
STAB1	1.20377235784237	1.02206587487014	1.41778326146492	0.0263246391352193
CENPU	0.830042721924943	0.723521704976443	0.952246374202416	0.00785531813959464
MFSD2A	0.811100490544752	0.667933260685724	0.984954702040934	0.0346042223001277
MRPL37	0.696320152779254	0.539157212187647	0.899295686316024	0.00555016264134497
AGMAT	0.696034459943208	0.584273882285046	0.829172728949881	4.95723775770111e-05
CYP2J2	0.797161006616853	0.688303008978198	0.923235351555062	0.00247694852351623
RAB13	1.34948526446259	1.0471542719468	1.73910428271089	0.0205581890591373
NOTCH3	1.26641703639261	1.0889074180352	1.47286360943276	0.0021737849920963
TSHZ3	1.2115275234222	1.03664263815142	1.4159160408711	0.0158475092513341
ARMCX3	1.17414137302117	1.01404206467863	1.35951753074163	0.0318408992110489
NPL	1.32391263706449	1.09258252994477	1.60422176132328	0.00418838843144607
ZNF532	1.31234325674387	1.14275087480615	1.50710435799339	0.000118121078392126
PLTP	1.11082907766139	1.00390921687974	1.22913627948678	0.0417982442850538
CHST14	1.41789674325095	1.14416491133046	1.75711661370902	0.00142006740906768
C3orf80	1.17094845605714	1.0304386751436	1.33061803658671	0.0155329987220171
TPRN	0.816388706223945	0.672321702510215	0.991326796623645	0.0405696899565309
DLG3	0.753913358196221	0.599613853332441	0.947918979035956	0.015616432752733
EGFLAM	1.3290690654	1.07158947583184	1.64841538708843	0.00961721171745688
PCDHGA4	1.21915112909943	1.00808913300626	1.47440283494772	0.0410495067708992
NANS	0.726789262881534	0.549375968737288	0.961495701848728	0.0254200356993064
MAML2	1.25185601659318	1.03990872908691	1.50700099195876	0.0176228135227335
CREBRF	1.22275558877561	1.01386041724953	1.47469139187629	0.0353805816967875
PLK4	0.820251485029093	0.684398968122856	0.983070591906058	0.0319702280035384
PLEKHG2	1.5678913655958	1.25811857057367	1.95393613273584	6.21363993798404e-05
EID2B	1.44018116310222	1.11243325427885	1.86449099267447	0.00562787591846628
MXRA7	1.19442721713453	1.02840195598993	1.38725560440853	0.0199794615549145
ROCK1	1.24646292205982	1.00617013390197	1.54414225161375	0.0437728914337535
PLCH1	0.75939193259589	0.583385248198459	0.988499639085053	0.0407616814113462
PDGFB	1.36329535641867	1.10855252838423	1.67657750196255	0.00331999963271074
MOSPD2	1.25980044982658	1.02077623465732	1.55479440008324	0.0314344433540731
PHF5A	0.770516158649167	0.594980472073021	0.997839725177745	0.0481141299427088
CSPG4	1.20362758544915	1.02307227614178	1.41604791590832	0.0254151343651265
FGFR1	1.25258903753597	1.06385971950141	1.47479904370345	0.00687367941621926
CCNA2	0.83185433660465	0.720934121418867	0.959840319343017	0.0116914901096637
MEIS3	1.28767054670833	1.05382587685732	1.57340550585534	0.013409794936037
GRPEL1	0.753936547920068	0.585475607417351	0.970869342955282	0.0285900331331034
TMEM245	1.29016859041197	1.02096601693283	1.63035298342856	0.0328640365765551
MEF2A	1.32299834267674	1.03674052034007	1.6882957503689	0.0244482923739287
MRPL20	0.586362702423273	0.395521124516762	0.869286613232595	0.00787744785806266
RPS27	1.4058396335836	1.09667900903703	1.80215455850649	0.00718191472660763
LTBP3	1.31879339061737	1.13026312925112	1.5387708951352	0.000438594691192884
CISD3	0.755569129040218	0.597980101824412	0.954688470430452	0.0188492018800768
ELP6	0.637077763802115	0.442757666334438	0.916682212396814	0.0151591119709414
ISLR	1.11735374646547	1.02185056629829	1.22178274976458	0.014927908772224
STAC	1.36011202998003	1.05820365276483	1.74815568748326	0.0163177617740333
DCLK2	1.3085928700422	1.01464026462035	1.68770682500562	0.0382719070794993
MRPL27	0.672224808599114	0.511743567622714	0.883032483232446	0.00432019779927923
SMAGP	0.784831075742382	0.660717603834396	0.932258825671201	0.0058046980989059
CCNB1	0.80213692078882	0.700595840351752	0.918394889940429	0.00140953176344622
CHI3L2	1.22703831343781	1.03645595857205	1.45266473716706	0.017513988943278
PCSK5	1.22308386575297	1.05180814409094	1.42225000925252	0.00889207596837352
UQCR10	0.789013325140187	0.624703998193366	0.996539207447297	0.0466942403563568
VKORC1	1.36624386678398	1.07542251366388	1.73571064377794	0.0106069036952349
QKI	1.21462229954337	1.03503627727588	1.42536775081053	0.0172276991619537
CLEC1A	1.33622417156635	1.05177146066302	1.6976074208675	0.0176319776047428
MAP3K3	1.31422556055171	1.01226932243411	1.70625424057527	0.0402162819903825
TGFB1I1	1.18816068674621	1.04950383649654	1.34513640487668	0.00646664197592357
MRPL16	0.696405696935323	0.547869910245718	0.885211773186195	0.00311523870412232
VRK1	0.831616855463363	0.701023164512987	0.986538861053514	0.0343912545427662
FLT1	1.5207082496701	1.26074083648732	1.83428149044329	1.17458203149534e-05
ROBO4	1.31685881296439	1.07110509094152	1.61899812441155	0.00900802294726769
IGFBP3	1.2029235411623	1.06368222479344	1.36039224136086	0.00324448349595855
MRPL44	0.764474773680604	0.590143194575985	0.99030487001365	0.0419778834018882
TRPS1	1.30276814433006	1.09722213766967	1.54681971828036	0.00253600960595245
SLC22A5	0.659377071595219	0.488550357756829	0.889935122638663	0.00648579143644795
ELOVL6	0.769138915754847	0.653429791356109	0.90533777240368	0.00160233815136713
CDX1	0.78141953865218	0.695561028258665	0.877876233112231	3.27779453324108e-05
GADD45B	1.43552049112412	1.21876762397379	1.69082197451083	1.49876924457747e-05
CAV1	1.14664778640983	1.02183434067256	1.28670675249883	0.0199488463936587
F2RL2	0.78256110781965	0.685287644530222	0.893642096658157	0.000294125857540485
NRIP3	1.29621473524392	1.05934363944737	1.58605062351625	0.0117393859412622
ITGB2-AS1	1.27067696851356	1.01466227798359	1.59128805056151	0.0369096115229692
TENM4	1.26557790529379	1.04422935539861	1.53384639695025	0.0163418460462065
KLF2	1.25840856958494	1.08914188233675	1.45398148183158	0.00181765404824024
GPRASP1	1.25848821854178	1.09440726057169	1.44716930640712	0.00125687300524352
CLIP4	1.21558518816589	1.020797880583	1.44754155332335	0.0284531925700468
AURKAIP1	0.705650359850207	0.525839147253576	0.946948193107054	0.0201679046117253
ILK	1.26902014790293	1.03489259167329	1.55611524204627	0.0220462976480488
ENDOG	0.826748424945749	0.699056386977084	0.977765128655757	0.02623910297914
FAM168A	1.28251534552818	1.02572458566388	1.60359382479916	0.0290522714703904
GSTM4	0.815007836399526	0.689880172154667	0.96283064828209	0.0161564123723175
SOX18	1.19938852839044	1.01427251244585	1.41829027641265	0.0335323046531972
POLR3K	0.735865227620092	0.563513785220173	0.96093058843059	0.0242798401221986
DNM1	1.23080829544236	1.07817593793252	1.40504810655916	0.00211054735306846
CLRN3	0.839339506405687	0.752319686503111	0.936424793411847	0.0017115954742712
SOX17	1.31885499566847	1.09929886490776	1.58226170800753	0.00289205271705515
ANGPT2	1.30984491586199	1.10867886444002	1.54751187078512	0.00151039324457578
TMEM86A	1.33102128826984	1.04883654531675	1.6891265638465	0.0186631816635722
RUNX2	1.30824792071886	1.06554670852736	1.60622956118988	0.0102770250907911
LYL1	1.29056033724828	1.01721395356532	1.63736053584468	0.035683850158022
MMRN2	1.18925500887607	1.00271163084708	1.4105027134691	0.0464730468132134
SELE	1.14280522192758	1.03264760077724	1.26471390073629	0.00984650651093486
DPY19L2	1.38364029591501	1.00929514609061	1.8968291642888	0.0436488595213913
PHLDB2	1.19347784861878	1.00710164315431	1.41434520023462	0.0411863250478978
RRN3P2	1.3057172971843	1.06058324055262	1.60750952398412	0.0119239607000079
ITPKA	0.872339893450019	0.768355845962039	0.990396433766428	0.0349465954228204
PHF1	1.6054848167978	1.25745303502972	2.04984315530109	0.000146100533926281
DENND5A	1.28672655147611	1.09692869610419	1.50936448663782	0.0019603602511636
KIF26B	1.26148935102927	1.08687317276725	1.46415922541225	0.00224420221560684
ARHGAP1	1.57971318412948	1.15303847989764	2.16427620380373	0.00442112429372252
AURKA	0.785808400260547	0.657332554651566	0.939394888554329	0.00813655529602044
SLC16A6	1.27383384338283	1.01766416498783	1.59448737252813	0.0346163700101881
DFFB	0.764621172759324	0.615069795600856	0.950535275855496	0.0156574167665933
PTTG1IP	1.72437045659645	1.30055773552384	2.28629101989463	0.000153097432389734
USP11	1.32835633010226	1.0929405258648	1.61447992636794	0.00433222497301046
WDR47	1.34018439582187	1.06790679034656	1.6818829424444	0.0115051842735109
ELK3	1.28376208567392	1.06834253560537	1.54261862435348	0.00769079365997246
CLDN7	0.814232188058284	0.672803814121542	0.985389859800073	0.0347587268092069
BCL6B	1.26287939607348	1.03021914034178	1.54808264239569	0.0246701546568109
EBF4	1.25863259844729	1.03797279225721	1.52620187127372	0.019339345037906
COQ3	0.776719981737916	0.634566665128972	0.950717967368066	0.0142860855989525
SLC39A13	1.81443518742278	1.40208848832298	2.3480508375728	5.91889897723108e-06
COL4A2	1.18527522664053	1.042245047168	1.34793383447119	0.00958106914828568
SDHB	0.723234962744289	0.534824165973034	0.978020150574322	0.0353522397587984
ATP2B4	1.19301397009908	1.03495227968823	1.37521541889866	0.0149441399075917
TBXA2R	1.41520601278223	1.07407879965159	1.86467516095155	0.0135948345936026
ZBTB4	1.34296018368551	1.08887870860626	1.65632961753206	0.00585667373878709
ADAMTS5	1.22257215988662	1.03307927090653	1.44682284140523	0.0193507074359977
EFEMP2	1.18899840966948	1.04729484260524	1.34987508835601	0.00750243639749786
MTFMT	0.811337454791459	0.659459827804655	0.998193427094507	0.0480344948659389
HDHD3	0.745544595811856	0.604344917563287	0.9197342911154	0.00612551062867594
CCDC81	2.25581677418099	1.28604383698819	3.95687080978022	0.00454821064518233
CCL22	0.713248774932029	0.607658990771912	0.83718635397101	3.56637481683221e-05
PDLIM4	1.17730566887216	1.01881498304771	1.36045176113552	0.0269224458957849
CHSY3	1.36993567029416	1.14503954241129	1.63900343283534	0.000581126987359392
FST	1.26182226732864	1.09654150260661	1.45201566063988	0.00116809237920745
CPT1C	1.33997493383807	1.02110038213484	1.75842929326926	0.0348107091838165
CDH2	1.22130068793135	1.04834332239578	1.42279283749611	0.0102903684758078
SYNDIG1	1.1882188944336	1.023710225417	1.37916385519534	0.023319108816451
SIAE	0.775794686639529	0.635449073575859	0.947137104837208	0.0126529629527727
PTGIR	1.41773301543178	1.10849379394952	1.81324145792811	0.00542875599882097
WDFY2	1.43610565970083	1.07991780143901	1.90977448753654	0.0128242190051668
ADAMTS14	1.22146674242106	1.01303710966972	1.47278020577859	0.0361130861523079
DEPDC1B	0.839352197410855	0.727523469498926	0.968370287468053	0.0163711196361943
ALG14	0.580464916620371	0.427215133938063	0.788688163551675	0.000505641387972031
XK	0.88160196486827	0.786158064793304	0.988633277792477	0.0311221236766353
PIK3CA	1.35670472402854	1.07890765113857	1.70602896944789	0.00906254842118956
SCEL	1.21937198738822	1.08655702668352	1.36842154356632	0.000749405941722767
YAP1	1.24758678352897	1.02500263180912	1.51850613270037	0.0273655964058797
COX10	0.710996013738398	0.537862588469433	0.939859626583084	0.0165938245443187
ADAMTS9	1.23132649795355	1.00238181151873	1.51256230623875	0.0474087636597879
C20orf194	1.27710008354697	1.08822332997873	1.49875910437204	0.00274135941535311
WDR81	1.27048874860871	1.0093787056745	1.59914376166943	0.0414011587768772
RHOJ	1.21993495789259	1.03012606456276	1.44471764445655	0.0212253187216408
BEND3	0.70911351531844	0.541779646840494	0.928130062728839	0.0123120673055663
DUSP22	1.39114596531409	1.08884472029302	1.77737657238111	0.0082695890111017
FOLR2	1.16483348480974	1.02950161755238	1.31795523601008	0.0154619858393957
FGD1	1.17335838987968	1.014661903405	1.35687553310207	0.0310614920708498
AMOTL1	1.23350730574754	1.05517642744341	1.44197712700908	0.00843654940806433
ZNF804A	1.5788114424732	1.02634093049994	2.42867208820184	0.037682809006538
STAP2	0.81565981346577	0.687620260918778	0.967541198413874	0.0193508850907433
TSPYL4	1.24993977231818	1.03780974301462	1.50542953073898	0.0187194879106101
COX5B	0.732290468865644	0.56952418348743	0.941574293663511	0.0151256871110675
BACH2	1.37735074322	1.05519177251566	1.79786757181196	0.0185150245229313
PRELID2	0.660572551909763	0.553559591565215	0.788273029652976	4.25912087085749e-06
MPST	0.806640968003622	0.652226644120301	0.997612803965436	0.047478158381187
ACY3	0.801713829532932	0.673215691398247	0.954738685798305	0.0131513538578514
MRPL4	0.745316364098735	0.594081084127668	0.935051624155032	0.0110754079264584
GPC1	1.23408793456392	1.05982237722075	1.437007807129	0.00676868855243862
TSHZ2	1.20073781702576	1.01592902637395	1.41916538243006	0.0319295571659205
KCNJ5	1.33297680389096	1.01401851605345	1.7522630322637	0.0394244896452576
ATP10A	1.42684419362797	1.15179599957112	1.767573731501	0.00114019592144923
PTRHD1	0.684047900311027	0.536185583832167	0.87268577154881	0.00224402144209786
ZNF641	1.91183473816805	1.3873895176644	2.634524781634	7.45117826696057e-05
LAMC2	1.19668798924325	1.04172510370023	1.37470253765828	0.011158504623635
UBXN10	0.861060122567226	0.747934879682117	0.991295572404113	0.037377198562944
ANKS4B	0.792475497407254	0.679494611347075	0.924241934378039	0.00303824550547585
CYB561D2	0.731987434141405	0.548705839285409	0.976489706103198	0.0338579292936738
APCDD1L	1.39666190716788	1.06036142376332	1.83962226389822	0.0174557991435569
FAR2	0.765490994643431	0.642531362442854	0.911981106497825	0.00277821342978738
MYB	0.711849130530357	0.609395514761036	0.83152759146173	1.81220622078267e-05
GBGT1	1.19530477868059	1.00467714489305	1.42210213619297	0.044156152169679
ZDBF2	1.25851909621521	1.01104877662324	1.56656172497261	0.0395587068473111
GJA1	1.18630850114479	1.05394016092287	1.33530148301408	0.00465068839898397
NAB2	1.32934058850643	1.08085662062556	1.63494987820667	0.00700885890136316
SOX11	1.293500107205	1.01482776546178	1.64869604900691	0.0376300509048076
FES	1.31388843060546	1.08496140695138	1.59111909144271	0.0051933837018064
PHF21A	1.56882611801145	1.14455652480073	2.15036595853871	0.00512248162519565
OSBPL1A	1.19609870027745	1.02617235206242	1.39416356124783	0.0219964225805306
FBXL7	1.21351462437676	1.02932835454934	1.43065887291235	0.0212149833371714
SOX7	1.22504623809006	1.0367211610484	1.44758141518107	0.0171523948629977
HADH	0.669305434882622	0.545244080351633	0.821594917407476	0.000123701544474219
VASN	1.24705450224091	1.05994194406151	1.46719821804607	0.00777240942943659
MCAM	1.21352381775021	1.05523468704694	1.39555690722051	0.00664963469615129
KIAA2026	1.33579144131113	1.04333092257869	1.7102328092317	0.021652248947141
ZNF333	1.89754438150856	1.26489934005697	2.8466096595738	0.00196416410576618
GPSM1	1.36230110040911	1.14533053393199	1.62037441000074	0.000477628625666288
AKR1B10	0.938284234482329	0.883302552476269	0.996688283318124	0.038674533428664
BTBD19	1.48776330441801	1.20824420802308	1.83194724648787	0.000182871719611906
S1PR3	1.40391390112604	1.1985880391909	1.6444134075503	2.60705463581426e-05
MRPS7	0.662527252910483	0.512219322845844	0.856942214538856	0.00171305025252594
COL8A2	1.16214223546224	1.02668353157623	1.31547310725019	0.0174810822761383
ILVBL	0.627055009863901	0.483046774304991	0.813995675597153	0.000455104184594773
CYBRD1	1.12356236370044	1.01326473775016	1.24586629544331	0.0271104900117905
PDZK1IP1	0.902348449256586	0.82018580263077	0.992741792486641	0.0349000708902215
CD34	1.22212468303839	1.01854459290946	1.4663950417971	0.0309583671770582
ADCY4	1.28515356408586	1.030828673912	1.60222520490693	0.0257584717641326
LGALS4	0.75470239244559	0.670382263604441	0.849628237627683	3.22746014725254e-06
ALPL	1.38148490248324	1.15088804686123	1.6582851312029	0.000523961639271779
ENTHD1	1.75102077820456	1.15679730906167	2.650484870328	0.00808205493301671
TPM4	1.33341813405419	1.05226152778169	1.68969773509901	0.0172378517201935
SON	1.32593244197232	1.0206828476571	1.72247123061807	0.0345735782167641
CNTNAP1	1.18842007994157	1.02962192098481	1.37170961264835	0.0183312635372892
HTR2B	1.17800022405003	1.06151263995414	1.30727084693206	0.00204491840008338
TGFBR1	1.21092300625187	1.0053223233448	1.45857153772478	0.0438128932031544
GJA4	1.20222250071147	1.010349725798	1.43053331367549	0.0378912765262025
C11orf96	1.20401642901559	1.07981408332084	1.34250477348954	0.000830794071923346
PBX3	1.17922634061234	1.01015325770553	1.37659781007145	0.0368064244705332
MLLT11	1.34907484621318	1.17392089764153	1.55036250256861	2.44486579745405e-05
CPXM2	1.18105911004298	1.04632441420096	1.33314352841586	0.00708777261094227
BBX	1.24655871322214	1.02945018273117	1.50945490279818	0.0239929583457813
DTNA	1.23107558608216	1.00909391396748	1.50188904884862	0.0404426081983462
ZNF117	1.30731274541956	1.11789161697083	1.52883033416737	0.000792494084718301
BEAN1	1.28125713517768	1.057909590148	1.5517581669848	0.01121300072459
ITGA10	1.66822132276265	1.23383857452157	2.25553199517941	0.000882982124583513
PA2G4	0.773611364269348	0.609692439992242	0.981600727957685	0.0346160034549517
CS	0.677310763187832	0.515954039007421	0.889129331776555	0.00501015535098136
DANCR	0.795726283803915	0.668585041406055	0.947045296443952	0.0100965272974211
HOOK1	0.766802730940024	0.662619433470861	0.887366712287856	0.00036549065556072
CDIPT	1.3993392016657	1.05286911479222	1.85982300535509	0.0206179011767213
TNS1	1.1625338588784	1.04408619266935	1.2944189689775	0.00601738320524646
MRPL22	0.66505323941859	0.507280810546652	0.871895411901225	0.00315581284650335
NPC2	1.2937902487152	1.01787669537845	1.64449507024835	0.0353130028850639
FMO2	1.29557117230732	1.0523097998988	1.59506702558048	0.014667036458905
EGR3	1.16594401494108	1.05455550926714	1.28909804560374	0.0027281580459225
FAM124B	1.35580248158327	1.02964294991094	1.78527942062475	0.0301567510874625
ZFHX4	1.3586836072611	1.071057116406	1.7235506084255	0.011550645367727
NPR2	1.62153295731478	1.28141411181104	2.05192771596834	5.71034494911832e-05
GAA	1.22096610545025	1.04741670592336	1.42327138972273	0.0107045145693135
CHST5	0.895655411685639	0.803463036713161	0.99842628699316	0.0467695031948478
GPX3	1.14335269431734	1.04051402431857	1.25635537152788	0.00533878166403115
KIF7	1.73639948486527	1.38058370698756	2.18391913201649	2.39900338448076e-06
MAP7D3	1.22824504718768	1.00476402994466	1.50143302405458	0.044819299319152
DNAJB4	1.18999170601623	1.02159188701876	1.38615065211595	0.0254592210091975
PHLDA3	1.17939924077567	1.03676841895911	1.34165214112012	0.0121066438237098
CCR7	0.850312769922959	0.742130607490523	0.974264906198856	0.01951820384244
SLC37A4	0.774922775589015	0.611369119769942	0.982230355946915	0.0350137590556651
FA2H	0.842092037372964	0.715687772345069	0.990821733733698	0.0383515304113754
DCBLD2	1.44721064547397	1.26690310039407	1.65317983018725	5.19118469322769e-08
GINS2	0.767442337106338	0.615138666426702	0.957455242091204	0.0190187753300537
ZEB1-AS1	1.77881467227006	1.49041415314435	2.12302173299126	1.75414033354291e-10
ENPEP	1.19557851209472	1.03306099190009	1.38366271671291	0.0165615818718326
CPT2	0.718222006824926	0.579197739689898	0.890616132866482	0.00256700738555187
MRPS25	0.695211064538621	0.518722740827963	0.931747128505433	0.0149699720885149
WWC3	1.33778389960837	1.12008121323153	1.59779999959828	0.00132114145242026
APOD	1.0939912381358	1.01654936792792	1.17733271681377	0.0164783545450384
CLK1	1.36465978122564	1.15257303720389	1.6157729344534	0.000308976402379139
CALD1	1.14537369081507	1.02047640219153	1.28555730323013	0.0212203222504623
UBQLN2	1.27136332909713	1.00150634658949	1.61393357124223	0.0485720318004536
PCDHB7	1.26500697092278	1.03330361569184	1.5486664443846	0.0227659071288128
TRIM40	0.773947078790379	0.63831016665618	0.938405985143588	0.00914368076596562
RILPL1	1.35384529197392	1.08681571468653	1.68648377993744	0.00687841866004932
CDC42EP5	0.854498139742419	0.767210963586249	0.951716158239142	0.0042346224238733
UGCG	1.24012302638153	1.01620724374314	1.51337744346015	0.0341577554765409
NDUFB10	0.635717104167636	0.485486866022034	0.832434953066151	0.000990338019125371
RRAGA	1.41366408631358	1.04494598815323	1.91248750805269	0.0247624651089872
CENPV	0.78210471708407	0.628479172512889	0.973282513149007	0.0276176245580225
THG1L	0.751431098217173	0.582863437849937	0.968749553841874	0.0274591938130359
MRPS34	0.693753768054263	0.547667512057507	0.878807451771854	0.00243876422991467
PARM1	0.876695534570101	0.791048171797718	0.971615999804996	0.0121090118684032
KDR	1.24579712197596	1.06387759226294	1.45882428618724	0.00635691033875641
PRNP	1.25972832119194	1.09644048893567	1.4473338582685	0.00111492130250108
ATP2A1	1.42504123179044	1.086446750488	1.8691597277001	0.0104980301150712
C6orf15	1.13727477485744	1.04840722343006	1.23367512605977	0.00194364772888404
RCCD1	1.48590692173196	1.11109773377965	1.9871513665501	0.00757827298718714
SYNGR1	1.28300041658228	1.03761921574273	1.58641054827807	0.0213951778234103
ARHGEF17	1.42053611148398	1.19364457069403	1.69055587699505	7.69893754139754e-05
NR2F1-AS1	1.66671048488195	1.2271556554502	2.26370943904121	0.00107384449024725
PIM1	1.3114239614512	1.08154674954819	1.59016039518108	0.00582973184382537
