# Supplementary material for: Identification of a novel cellular senescence-related signature for the prediction of prognosis and immunotherapy response in colon cancer
Source: Front Genet. 2022 Aug 4;13:961554. doi: 10.3389/fgene.2022.961554 (PMC9386482; doi:10.3389/fgene.2022.961554)
Supplement: Supplementary file 1 [file Datasheet1.zip › Supplementary materials/Supplementary Table 4.xls]

Covariates	Type		All samples	High-risk group	Low-risk group	P-value		Training set	High-risk group	Low-risk group	P-value		Testing set	High-risk group	Low-risk group	P-value
Age	<=65		410(40%)	206(38.36%)	204(41.8%)	0.3004		199(38.79%)	94(36.72%)	105(40.86%)	0.4031		211(41.21%)	112(39.86%)	99(42.86%)	0.5512
Age	>65		614(59.9%)	330(61.45%)	284(58.2%)			313(61.01%)	161(62.89%)	152(59.14%)			301(58.79%)	169(60.14%)	132(57.14%)
Age	unknow		1(0.1%)	1(0.19%)	0(0%)			1(0.19%)	1(0.39%)	0(0%)			0(0%)	0(0%)	0(0%)
Gender	FEMALE		472(46.05%)	244(45.44%)	228(46.72%)	0.727		239(46.59%)	118(46.09%)	121(47.08%)	0.892		233(45.51%)	126(44.84%)	107(46.32%)	0.806
Gender	MALE		553(53.95%)	293(54.56%)	260(53.28%)			274(53.41%)	138(53.91%)	136(52.92%)			279(54.49%)	155(55.16%)	124(53.68%)
Stage	Stage I		112(10.93%)	34(6.33%)	78(15.98%)	0		64(12.48%)	20(7.81%)	44(17.12%)	0		48(9.38%)	14(4.98%)	34(14.72%)	0
Stage	Stage II		444(43.32%)	204(37.99%)	240(49.18%)			224(43.66%)	98(38.28%)	126(49.03%)			220(42.97%)	106(37.72%)	114(49.35%)
Stage	Stage III		333(32.49%)	204(37.99%)	129(26.43%)			153(29.82%)	86(33.59%)	67(26.07%)			180(35.16%)	118(41.99%)	62(26.84%)
Stage	Stage IV		121(11.8%)	86(16.01%)	35(7.17%)			62(12.09%)	47(18.36%)	15(5.84%)			59(11.52%)	39(13.88%)	20(8.66%)
Stage	unknow		15(1.46%)	9(1.68%)	6(1.23%)			10(1.95%)	5(1.95%)	5(1.95%)			5(0.98%)	4(1.42%)	1(0.43%)
T	T1		22(2.15%)	7(1.3%)	15(3.07%)	0		13(2.53%)	5(1.95%)	8(3.11%)	0		9(1.76%)	2(0.71%)	7(3.03%)	0.0003
T	T2		124(12.1%)	40(7.45%)	84(17.21%)			73(14.23%)	24(9.38%)	49(19.07%)			51(9.96%)	16(5.69%)	35(15.15%)
T	T3		679(66.24%)	348(64.8%)	331(67.83%)			331(64.52%)	155(60.55%)	176(68.48%)			348(67.97%)	193(68.68%)	155(67.1%)
T	T4		175(17.07%)	122(22.72%)	53(10.86%)			84(16.37%)	63(24.61%)	21(8.17%)			91(17.77%)	59(21%)	32(13.85%)
T	unknow		25(2.44%)	20(3.72%)	5(1.02%)			12(2.34%)	9(3.52%)	3(1.17%)			13(2.54%)	11(3.91%)	2(0.87%)
N	N0		576(56.2%)	249(46.37%)	327(67.01%)	0		299(58.28%)	124(48.44%)	175(68.09%)	0.0002		277(54.1%)	125(44.48%)	152(65.8%)	0.0001
N	N1		238(23.22%)	142(26.44%)	96(19.67%)			116(22.61%)	67(26.17%)	49(19.07%)			122(23.83%)	75(26.69%)	47(20.35%)
N	N2		179(17.46%)	120(22.35%)	59(12.09%)			84(16.37%)	54(21.09%)	30(11.67%)			95(18.55%)	66(23.49%)	29(12.55%)
N	N3		6(0.59%)	5(0.93%)	1(0.2%)			1(0.19%)	1(0.39%)	0(0%)			5(0.98%)	4(1.42%)	1(0.43%)
N	unknow		26(2.54%)	21(3.91%)	5(1.02%)			13(2.53%)	10(3.91%)	3(1.17%)			13(2.54%)	11(3.91%)	2(0.87%)
M	M0		825(80.49%)	396(73.74%)	429(87.91%)	0		416(81.09%)	185(72.27%)	231(89.88%)	0		409(79.88%)	211(75.09%)	198(85.71%)	0.0406
M	M1		122(11.9%)	87(16.2%)	35(7.17%)			62(12.09%)	47(18.36%)	15(5.84%)			60(11.72%)	40(14.23%)	20(8.66%)
M	unknow		78(7.61%)	54(10.06%)	24(4.92%)			35(6.82%)	24(9.38%)	11(4.28%)			43(8.4%)	30(10.68%)	13(5.63%)
